# Supplementary material for: Disruption of riboflavin biosynthesis in mycobacteria establishes riboflavin pathway intermediates as key precursors of MAIT cell agonists
Source: PLoS Pathog. 2025 Jul 1;21(7):e1012632. doi: 10.1371/journal.ppat.1012632 (PMC12240317; doi:10.1371/journal.ppat.1012632)
Supplement: S1 Data — (XLSX) [file ppat.1012632.s026.xlsx]

## Sheet: Fig 2A
Msm RibA2 KO OD
Hours	Msm wild-type	Msm wild-type	Msm wild-type	Msm wild-type	Msm wild-type +RF	Msm wild-type +RF	Msm wild-type +RF	Msm wild-type +RF	Msm ΔribA2	Msm ΔribA2	Msm ΔribA2	Msm ΔribA2	Msm ΔribA2 + RF	Msm ΔribA2 + RF	Msm ΔribA2 + RF	Msm ΔribA2 + RF	Msm ΔribA2:: ribA2	Msm ΔribA2:: ribA2	Msm ΔribA2:: ribA2	Msm ΔribA2:: ribA2
0	0.05	0.05	0.05	0.05	0.05	0.05	0.05	0.05	0.05	0.05	0.05	0.05	0.05	0.05	0.05	0.05	0.05	0.05	0.05	0.05
3	0.11	0.11	0.2	0.15	0.08	0.08	0.14	0.18	0.06	0.06	0.12	0.12	0.12	0.12	0.11	0.13	0.09	0.09	0.1	0.13
6	0.31	0.34	0.34	0.38	0.24	0.25	0.36	0.38	0.1	0.1	0.2	0.22	0.26	0.27	0.31	0.31	0.17	0.18	0.19	0.22
9	0.75	0.74	0.8	0.75	0.6	0.61	0.79	0.83	0.14	0.14	0.23	0.24	0.57	0.7	0.52	0.6	0.3	0.31	0.35	0.37
12	1.5	1.41	1.58	1.46	1.2	1.2	1.58	1.63	0.16	0.15	0.31	0.33	1.1	1.3	1.04	1.29	0.65	0.63	0.58	0.67

## Sheet: Fig 2B
Msm RibG KO OD
Hours	Msm wild-type	Msm wild-type	Msm wild-type	Msm wild-type	Msm wild-type +RF	Msm wild-type +RF	Msm wild-type +RF	Msm wild-type +RF	Msm ΔribG	Msm ΔribG	Msm ΔribG	Msm ΔribG	Msm ΔribG + RF	Msm ΔribG + RF	Msm ΔribG + RF	Msm ΔribG + RF	Msm ΔribG:: ribG	Msm ΔribG:: ribG	Msm ΔribG:: ribG	Msm ΔribG:: ribG
0	0.05	0.05	0.05	0.05	0.05	0.05	0.05	0.05	0.05	0.05	0.05	0.05	0.05	0.05	0.05	0.05	0.05	0.05	0.05	0.05
3	0.11	0.11	0.2	0.15	0.08	0.08	0.14	0.18	0.06	0.06	0.13	0.13	0.11	0.12	0.14	0.13	0.11	0.11	0.12	0.13
6	0.31	0.34	0.34	0.38	0.24	0.25	0.36	0.38	0.12	0.12	0.23	0.22	0.29	0.3	0.31	0.33	0.33	0.29	0.25	0.29
9	0.75	0.74	0.8	0.75	0.6	0.61	0.79	0.83	0.15	0.15	0.25	0.24	0.62	0.63	0.61	0.63	0.7	0.7	0.48	0.52
12	1.5	1.41	1.58	1.46	1.2	1.2	1.58	1.63	0.17	0.16	0.35	0.34	1.15	1.13	1.22	1.22	1.35	1.33	0.71	0.8

## Sheet: Fig 2C
Msm RibC KO OD
Hours	Msm wild-type	Msm wild-type	Msm wild-type	Msm wild-type	Msm wild-type +RF	Msm wild-type +RF	Msm wild-type +RF	Msm wild-type +RF	Msm ΔribC	Msm ΔribC	Msm ΔribC	Msm ΔribC	Msm ΔribC + RF	Msm ΔribC + RF	Msm ΔribC + RF	Msm ΔribC + RF	Msm ΔribC:: ribC	Msm ΔribC:: ribC	Msm ΔribC:: ribC	Msm ΔribC:: ribC
0	0.05	0.05	0.05	0.05	0.05	0.05	0.05	0.05	0.05	0.05	0.05	0.05	0.05	0.05	0.05	0.05	0.05	0.05	0.05	0.05
3	0.11	0.11	0.2	0.15	0.08	0.08	0.14	0.18	0.1	0.1	0.2	0.5	0.12	0.12	0.2	0.1	0.11	0.11	0.2	0.2
6	0.31	0.34	0.34	0.38	0.24	0.25	0.36	0.38	0.18	0.18	0.16	0.15	0.32	0.32	0.26	0.28	0.29	0.29	0.28	0.29
9	0.75	0.74	0.8	0.75	0.6	0.61	0.79	0.83	0.25	0.25	0.2	0.18	0.72	0.74	0.56	0.61	0.65	0.66	0.61	0.6
12	1.5	1.41	1.58	1.46	1.2	1.2	1.58	1.63	0.25	0.25	0.23	0.21	1.39	1.38	1.12	1.23	1.26	1.25	1.19	1.19

## Sheet: Fig 2D
Msm RibH1 KO OD
Hours	Msm wild-type	Msm wild-type	Msm wild-type	Msm wild-type	Msm wild-type +RF	Msm wild-type +RF	Msm wild-type +RF	Msm wild-type +RF	Msm ΔribH1	Msm ΔribH1	Msm ΔribH1	Msm ΔribH1	Msm ΔribH1 + RF	Msm ΔribH1 + RF	Msm ΔribH1 + RF	Msm ΔribH1 + RF	Msm ΔribH1:: ribH1	Msm ΔribH1:: ribH1	Msm ΔribH1:: ribH1	Msm ΔribH1:: ribH1
0	0.05	0.05	0.05	0.05	0.05	0.05	0.05	0.05	0.05	0.05	0.05	0.05	0.05	0.05	0.05	0.05	0.05	0.05	0.05	0.05
3	0.11	0.11	0.2	0.15	0.08	0.08	0.14	0.18	0.06	0.07	0.07	0.07	0.12	0.12	0.2	0.2	0.08	0.08	0.2	0.1
6	0.31	0.34	0.34	0.38	0.24	0.25	0.36	0.38	0.14	0.13	0.12	0.12	0.3	0.3	0.39	0.41	0.14	0.14	0.14	0.14
9	0.75	0.74	0.8	0.75	0.6	0.61	0.79	0.83	0.21	0.21	0.2	0.19	0.67	0.68	0.83	0.88	0.23	0.23	0.23	0.24
12	1.5	1.41	1.58	1.46	1.2	1.2	1.58	1.63	0.45	0.4	0.45	0.47	1.29	1.28	1.49	1.59	0.45	0.45	0.42	0.42

## Sheet: Fig 2E
Msm RibH2 KO OD
Hours	Msm wild-type	Msm wild-type	Msm wild-type	Msm wild-type	Msm wild-type +RF	Msm wild-type +RF	Msm wild-type +RF	Msm wild-type +RF	Msm ΔribH2	Msm ΔribH2	Msm ΔribH2	Msm ΔribH2	Msm ΔribH2::ribH2	Msm ΔribH2::ribH2	Msm ΔribH2::ribH2	Msm ΔribH2::ribH2
0	0.05	0.05	0.05	0.05	0.05	0.05	0.05	0.05	0.05	0.05	0.05	0.05	0.05	0.05	0.05	0.05
3	0.11	0.11	0.2	0.15	0.08	0.08	0.14	0.18	0.12	0.11	0.2	0.2	0.11	0.11	0.3	0.3
6	0.31	0.34	0.34	0.38	0.24	0.25	0.36	0.38	0.34	0.33	0.27	0.27	0.23	0.24	0.22	0.2
9	0.75	0.74	0.8	0.75	0.6	0.61	0.79	0.83	0.69	0.71	0.6	0.62	0.46	0.46	0.42	0.41
12	1.5	1.41	1.58	1.46	1.2	1.2	1.58	1.63	1.1	1.2	1.21	1.25	1	0.9	0.87	0.85

## Sheet: Fig 2F
Msm RibH1 RibH2 KO OD
Hours	Msm wild-type	Msm wild-type	Msm wild-type	Msm wild-type	Msm wild-type +RF	Msm wild-type +RF	Msm wild-type +RF	Msm wild-type +RF	Msm ΔribH2ΔribH1	Msm ΔribH2ΔribH1	Msm ΔribH2ΔribH1	Msm ΔribH2ΔribH1	Msm ΔribH2ΔribH1 +RF	Msm ΔribH2ΔribH1 +RF	Msm ΔribH2ΔribH1 +RF	Msm ΔribH2ΔribH1 +RF	Msm ΔribH2ΔribH1::ribH2	Msm ΔribH2ΔribH1::ribH2	Msm ΔribH2ΔribH1::ribH2	Msm ΔribH2ΔribH1::ribH2	∆H1∆H1::H2 +RF	∆H1∆H1::H2 +RF	∆H1∆H1::H2 +RF	∆H1∆H1::H2 +RF	Msm ΔribH2ΔribH1::ribH2ribH1	Msm ΔribH2ΔribH1::ribH2ribH1	Msm ΔribH2ΔribH1::ribH2ribH1	Msm ΔribH2ΔribH1::ribH2ribH1	Msm ΔribH2ΔribH1::ribH2ribH1 +RF	Msm ΔribH2ΔribH1::ribH2ribH1 +RF	Msm ΔribH2ΔribH1::ribH2ribH1 +RF	Msm ΔribH2ΔribH1::ribH2ribH1 +RF
0	0.05	0.05	0.05	0.05	0.05	0.05	0.05	0.05	0.05	0.05	0.05	0.05	0.05	0.05	0.05	0.05	0.05	0.05	0.05	0.05	0.05	0.05	0.05	0.05	0.05	0.05	0.05	0.05	0.05	0.05	0.05	0.05
3	0.11	0.11	0.2	0.15	0.08	0.08	0.14	0.18	0.1	0.11	0.4	0.3	0.07	0.07	0.07	0.07	0.08	0.09	0.3	0.2	0.2	0.2	0.13	0.13	0.09	0.1	0.2	0.2	0.15	0.08	0.11	0.11
6	0.31	0.34	0.34	0.38	0.24	0.25	0.36	0.38	0.18	0.19	0.21	0.21	0.14	0.14	0.17	0.17	0.17	0.17	0.18	0.19	0.55	0.55	0.28	0.29	0.19	0.19	0.18	0.19	0.26	0.27	0.22	0.23
9	0.75	0.74	0.8	0.75	0.6	0.61	0.79	0.83	0.23	0.2	0.23	0.24	0.35	0.39	0.38	0.35	0.23	0.25	0.24	0.23	1.03	1.11	0.58	0.62	0.29	0.29	0.31	0.3	0.43	0.54	0.4	0.45
12	1.5	1.41	1.58	1.46	1.2	1.2	1.58	1.63	0.23	0.21	0.3	0.31	0.75	0.82	0.87	0.82	0.55	0.53	0.41	0.42	1.71	1.7	1.2	1.25	0.55	0.57	0.45	0.47	0.71	0.73	0.78	0.91

## Sheet: Fig 2G
Msm FbiC KO OD
Hours	Msm wild-type	Msm wild-type	Msm wild-type	Msm wild-type	Msm wild-type +RF	Msm wild-type +RF	Msm wild-type +RF	Msm wild-type +RF	Msm ΔfbiC	Msm ΔfbiC	Msm ΔfbiC	Msm ΔfbiC	Msm ΔfbiC::fbiC	Msm ΔfbiC::fbiC	Msm ΔfbiC::fbiC	Msm ΔfbiC::fbiC
0	0.05	0.05	0.05	0.05	0.05	0.05	0.05	0.05	0.05	0.05	0.05	0.05	0.05	0.05	0.05	0.05
3	0.11	0.11	0.2	0.15	0.08	0.08	0.14	0.18	0.1	0.09	0.12	0.13	0.09	0.09	0.12	0.12
6	0.31	0.34	0.34	0.38	0.24	0.25	0.36	0.38	0.29	0.29	0.31	0.32	0.24	0.25	0.32	0.29
9	0.75	0.74	0.8	0.75	0.6	0.61	0.79	0.83	0.55	0.69	0.72	0.77	0.55	0.56	0.64	0.67
12	1.5	1.41	1.58	1.46	1.2	1.2	1.58	1.63	1.09	1.33	1.49	1.55	1.09	1.09	1.29	1.34

## Sheet: Fig 2H
Mtb RibA2 KO OD
Hours	Mtb wild-type	Mtb wild-type	Mtb wild-type	Mtb wild-type	Mtb wild-type +RF	Mtb wild-type +RF	Mtb wild-type +RF	Mtb wild-type +RF	Mtb ΔribA2	Mtb ΔribA2	Mtb ΔribA2	Mtb ΔribA2	Mtb ΔribA2 + RF	Mtb ΔribA2 + RF	Mtb ΔribA2 + RF	Mtb ΔribA2 + RF	Mtb ΔribA2:: ribA2	Mtb ΔribA2:: ribA2	Mtb ΔribA2:: ribA2	Mtb ΔribA2:: ribA2
0	0.01	0.01	0.01	0.01	0.01	0.01	0.01	0.01	0.01	0.01	0.01	0.01	0.01	0.01	0.01	0.01	0.01	0.01	0.01	0.01
1	0.02	0.02	0.02	0.02	0.02	0.02	0.02	0.02	0.02	0.02	0.02	0.02	0.02	0.02	0.02	0.02	0.02	0.02	0.02	0.02
2	0.13	0.12	0.11	0.15	0.12	0.13	0.15	0.17	0.04	0.04	0.03	0.02	0.06	0.07	0.03	0.03	0.13	0.12	0.06	0.05
3	0.32	0.35	0.33	0.29	0.31	0.32	0.36	0.4	0.03	0.03	0.02	0.02	0.13	0.12	0.09	0.1	0.3	0.31	0.31	0.2
4	0.75	0.68	0.8	0.72	0.65	0.67	0.72	0.78	0.03	0.03	0.02	0.02	0.28	0.27	0.28	0.28	0.62	0.61	0.57	0.54
5	1.05	1.09	1.1	1.02	1.05	1.09	1.2	1.3	0.01	0.02	0.01	0.01	0.51	0.48	0.54	0.55	0.93	0.82	0.92	0.9
6	2.4	2	2.1	2.2	2.1	1.8	2.13	2.44	0.01	0.01	0.01	0.01	0.9	0.81	0.75	0.74	1.8	1.7	1.16	1.13
7	3	3.2	2.5	2.8	2.8	2.6	2.91	2.77	0.01	0.01	0.01	0.01	1.4	1.2	1.4	1.32	2.3	2	2.13	2.22

## Sheet: Fig 2I
Mtb RibH KO OD
Hours	Mtb wild-type	Mtb wild-type	Mtb wild-type	Mtb wild-type	Mtb wild-type + RF	Mtb wild-type + RF	Mtb wild-type + RF	Mtb wild-type + RF	Mtb ΔribH	Mtb ΔribH	Mtb ΔribH	Mtb ΔribH	Mtb ΔribH + RF	Mtb ΔribH + RF	Mtb ΔribH + RF	Mtb ΔribH + RF	Mtb ΔribH:: ribH	Mtb ΔribH:: ribH	Mtb ΔribH:: ribH	Mtb ΔribH:: ribH
0	0.01	0.01	0.01	0.01	0.01	0.01	0.01	0.01	0.01	0.01	0.01	0.01	0.01	0.01	0.01	0.01	0.01	0.01	0.01	0.01
1	0.02	0.02	0.02	0.02	0.02	0.02	0.02	0.02	0.02	0.02	0.02	0.02	0.02	0.02	0.02	0.02	0.02	0.02	0.02	0.02
2	0.13	0.12	0.11	0.15	0.12	0.13	0.15	0.17	0.03	0.03	0.02	0.02	0.07	0.07	0.02	0.03	0.09	0.1	0.05	0.04
3	0.32	0.35	0.33	0.29	0.31	0.32	0.36	0.4	0.03	0.04	0.02	0.02	0.22	0.21	0.13	0.12	0.23	0.25	0.07	0.07
4	0.75	0.68	0.8	0.72	0.65	0.67	0.72	0.78	0.04	0.04	0.02	0.02	0.42	0.4	0.37	0.35	0.61	0.63	0.25	0.25
5	1.05	1.09	1.1	1.02	1.05	1.09	1.2	1.3	0.01	0.01	0.02	0.02	0.7	0.67	0.67	0.64	0.98	0.98	0.65	0.63
6	2.4	2	2.1	2.2	2.1	1.8	2.13	2.44	0.01	0.01	0.01	0.01	1.3	1.1	0.89	0.87	1.9	1.6	1.51	1.5
7	3	3.2	2.5	2.8	2.8	2.6	2.91	2.77	0.01	0.01	0.02	0.02	1.8	1.5	1.9	1.82	2.6	2.3	2.28	2.2

## Sheet: Fig 2J
Mtb RibC KO OD
Hours	Mtb wild-type	Mtb wild-type	Mtb wild-type	Mtb wild-type	Mtb wild-type + RF	Mtb wild-type + RF	Mtb wild-type + RF	Mtb wild-type + RF	Mtb ΔribC	Mtb ΔribC	Mtb ΔribC	Mtb ΔribC	Mtb ΔribC + RF	Mtb ΔribC + RF	Mtb ΔribC + RF	Mtb ΔribC + RF	Mtb ΔribC:: ribC	Mtb ΔribC:: ribC	Mtb ΔribC:: ribC	Mtb ΔribC:: ribC
0	0.01	0.01	0.01	0.01	0.01	0.01	0.01	0.01	0.01	0.01	0.01	0.01	0.01	0.01	0.01	0.01	0.01	0.01	0.01	0.01
1	0.02	0.02	0.02	0.02	0.02	0.02	0.02	0.02	0.02	0.02	0.02	0.02	0.02	0.02	0.02	0.02	0.02	0.02	0.02	0.02
2	0.13	0.12	0.11	0.15	0.12	0.13	0.15	0.17	0.03	0.04	0.03	0.03	0.09	0.09	0.07	0.07	0.11	0.12	0.07	0.07
3	0.32	0.35	0.33	0.29	0.31	0.32	0.36	0.4	0.04	0.03	0.03	0.03	0.25	0.29	0.27	0.28	0.21	0.25	0.21	0.22
4	0.75	0.68	0.8	0.72	0.65	0.67	0.72	0.78	0.04	0.04	0.03	0.03	0.58	0.61	0.7	0.72	0.5	0.55	0.48	0.49
5	1.05	1.09	1.1	1.02	1.05	1.09	1.2	1.3	0.02	0.02	0.02	0.02	0.94	0.89	1.11	1.1	0.81	0.78	0.83	0.81
6	2.4	2	2.1	2.2	2.1	1.8	2.13	2.44	0.01	0.01	0.02	0.02	1.7	1.5	1.35	1.38	1.6	1.4	1.55	1.61
7	3	3.2	2.5	2.8	2.8	2.6	2.91	2.77	0.01	0.01	0.01	0.01	2.6	2.3	2.62	2.41	2.1	1.8	2.22	2.1

[truncated: 20 more sheets: Fig 3A, Fig 3B, Fig 3C, Fig 3D, Fig 3E, Fig 3F, Fig 4A, Fig 4B, Fig 4C, Fig 4D, Fig 5A, Fig 5B, Fig 5C, Fig 5D, Fig 5E, Fig 5F, Fig 6A and B, Fig 6C, Fig 7, Fig 8]
