# Supplementary material for: Disruption of riboflavin biosynthesis in mycobacteria establishes riboflavin pathway intermediates as key precursors of MAIT cell agonists
Source: PLoS Pathog. 2025 Jul 1;21(7):e1012632. doi: 10.1371/journal.ppat.1012632 (PMC12240317; doi:10.1371/journal.ppat.1012632)
Supplement: S2 Data — (XLSX) [file ppat.1012632.s027.xlsx]

## Sheet: S2 B Fig
Msm wild-type	Msm wild-type	Msm wild-type +RF	Msm wild-type +RF	Msm ∆ribA2	Msm ∆ribA2	Msm ∆ribA2 +RF	Msm ∆ribA2 +RF	Msm ∆ribA2::ribA2	Msm ∆ribA2::ribA2	Msm ∆ribG	Msm ∆ribG	Msm ∆ribG +RF	Msm ∆ribG +RF	Msm ∆ribG::ribG	Msm ∆ribG::ribG	Msm ∆ribH	Msm ∆ribH	Msm ∆ribH1 +RF	Msm ∆ribH1 +RF	Msm ∆ribH1::ribH1	Msm ∆ribH1::ribH1	Msm ∆ribC	Msm ∆ribC	Msm ∆ribC +RF	Msm ∆ribC +RF	Msm ribC::ribC	Msm ribC::ribC	Msm ∆ribH2	Msm ∆ribH2	Msm ∆ribH2 +RF	Msm ∆ribH2 +RF	Msm ∆ribH2::ribH2	Msm ∆ribH2::ribH2	Msm ∆ribH1∆ribH2	Msm ∆ribH1∆ribH2	Msm ∆ribH1∆ribH2 +RF	Msm ∆ribH1∆ribH2 +RF	Msm ∆ribH1∆ribH2::ribH2	Msm ∆ribH1∆ribH2::ribH2	Msm ∆ribH1∆ribH2::ribH2 +RF	Msm ∆ribH1∆ribH2::ribH2 +RF	Msm ∆ribH1∆ribH2::ribH1ribH2	Msm ∆ribH1∆ribH2::ribH1ribH2	Msm ∆ribH1∆ribH2::ribH1ribH2 +RF	Msm ∆ribH1∆ribH2::ribH1ribH2 +RF	Msm ∆fbiC	Msm ∆fbiC	Msm ∆fbiC::fbiC	Msm ∆fbiC::fbiC
4800000000	3800000000	4400000000	3400000000	0	0	2200000000	1640000000	1600000000	1000000000	0	0	1200000000	1340000000	1140000000	1220000000	3600000000	1060000000	2800000000	1940000000	3600000000	2440000000	0	0	3600000000	3040000000	1600000000	1200000000	2180000000	1740000000	2800000000	4200000000	140000000	1500000000	0	0	400000000	1220000000	1400000000	780000000	860000000	760000000	260000000	1220000000	520000000	1200000000	1400000000	1940000000	820000000	1180000000

## Sheet: S2 C Fig
Msm WT	Msm WT +RF	Msm ∆ribA2	Msm ∆ribA2 + RF	Msm ∆ribA2::ribA2	Msm ∆ribG	Msm ∆ribG + RF	Msm ribG::ribG	Msm ∆ribH1	Msm ∆ribH1 + RF	Msm ∆ribH1::ribH1	Msm ∆ribC	Msm ∆ribC +RF	Msm ribC::ribC	Msm ∆ribH2	Msm ∆ribH2 + RF	Msm ∆ribH2::ribH2	Msm ∆ribH1∆ribH2	Msm ∆ribH1∆ribH2+RF	Msm ∆ribH1∆ribH2::ribH2	Msm ∆ribH1∆ribH2::ribH2 + RF	Msm ∆ribH1∆ribH2::ribH1ribH2	Msm ∆ribH1∆ribH2::ribH1ribH2 + RF	Msm ∆fbiC	Msm ∆fbiC::fbiC
1	2	0	0.5	1	0	0.5	0.5	0.5	1	0.5	0	1	0.5	1	0.5	0.5	0	0.5	0.5	0.5	0.5	1	0.5	0.5
1	2		1	1		0.5	0.5	0.5	1	0.5		1	0.5	1	0.5	0.5		0.5	0.5	0.5	0.5	1	0.5	0.5
2	2		1	1		0.5	0.5	0.5	1	0.5		1	0.5	1	0.5	0.5		0.5	0.5	0.5	0.5	1	0.5	0.5
2	3		1	1		0.5	0.5	0.5	1	1		1	0.5	1	0.5	0.5		0.5	0.5	0.5	0.5	1	0.5	0.5
2	3		1	1		0.5	0.5	0.5	1	1		1	0.5	1	0.5	0.5		0.5	0.5	3	0.5	1	0.5	0.5
2	3		1	1		0.5	0.5	0.5	1	1		1	1	1	0.5	1		0.5	0.5	3	0.5	1	0.5	0.5
2	3		1	1		0.5	0.5	0.5	1	1		1	1	1	0.5	2		0.5	0.5	3	0.5	1	0.5	0.5
2	4		1	1		0.5	0.5	0.5	2	1		1	1	1	2	2		0.5	0.5	3	0.5	1	0.5	0.5
2	4		1	1		0.5	1	0.5	3	1		1	1	1	2	1		0.5	0.5	3	0.5	1	0.5	1
2	5		1	1		0.5	1	0.5	3	1		1	1	1	2	1		0.5	0.5	3	0.5	1	0.5	1
2	5		1	1		0.5	1	0.5	3	1		2	1	1	2	1		1	0.5	3	0.5	1	0.5	1
2	5		0.5	1		1	1	0.5	3	2		2	1	1	2	1		1	0.5	3	0.5	1	0.5	1
2	5		0.5	1		1	1	0.5	3	2		2	1	1	3	1		1	0.5	3	0.5	2	1	1
2	5		0.5	1		1	1	0.5	3	2		3	1	1	3	1		1	0.5	3	0.5	2	1	1
2	5		0.5	1		1	1	1	1	3		3	1	1	0.5	1		1	0.5	4	0.5	2	1	1
2	5		0.5	1		1	1	1	1	3		3	1	1	1	1		1	0.5	4	0.5	4	1	1
2	5		0.5	1		1	1	1	1	3		4.5	1	1	1	1		2	0.5	4	0.5	4	1	1
2	5		0.5	1		1	1	1	1	3		5	1	1	1	1		2	0.5	4	0.5	4	1	1
2	5		0.5	1		1	1	0.5	1	0.5		0.5	1	1	1	1		2	0.5	4	0.5	4	1	1
3	6		0.5	1		1	1	0.5	1	0.5		0.5	1	1	2	1		2	0.5	4	0.5	4	1	1
3	6		0.5	1		1	2	0.5	1	0.5		0.5	2	1	2	1		0.5	0.5	4	0.5	4	1	1
3	8		0.5	1		1	2	0.5	1	0.5		0.5	2	1	2	1		0.5	0.5	4	0.5	4	1	2
1	1		0.5	1		1	2	0.5	1	0.5		0.5	2	1	2	1		0.5	0.5	4	0.5	4	1	2
1	1		0.5	1		1	2	0.5	1	0.5		0.5	2	1	2	1		0.5	0.5	4	0.5	4	1	2
1	1		0.5	1		1	2	0.5	1	0.5		0.5	2	1	3	1		0.5	0.5	4	0.5	4	1	2
3	1		0.5	1		1	2	0.5	1	0.5		0.5	2	1	3	1		0.5	0.5	4	0.5	4	1	2
3	1		0.5	1		1	2	0.5	1	0.5		1	2	1	3	1		0.5	0.5	4	0.5	0.5	1	2
3	1		0.5	1		1	2	0.5	1	0.5		1	2	1	3	1		0.5	0.5	4	0.5	0.5	1	2
3	1		0.5	1		1	2	0.5	1	0.5		1	2	1	3	1		0.5	0.5	4	0.5	0.5	1	2
5	2		0.5	1		1	2	0.5	1	0.5		1	2	1	3	1.5		0.5	0.5	4	0.5	1	1	2
5	2		0.5	1		1	2	0.5	1	0.5		1	2	2	3	1.5		0.5	0.5	4	0.5	1	1	2
5	2	0	0.5	1	0	2	2	0.5	1	0.5	0	1	2	2	3	2	0	0.5	0.5	4	0.5	1	1	2
5	3		0.5	1		2	2	0.5	1	0.5		1	2	2	3	2		0.5	0.5	4	0.5	1	1	2
5	4		0.5	1		2	2	0.5	1.5	0.5		1	2	2	3	2		0.5	0.5	4	0.5	1	1	2
5	4		0.5	1.5		2	2	0.5	1.5	0.5		1	2	2	3	2		0.5	0.5	4	0.5	1	1	2
5	4		0.5	1.5		2	2	0.5	1.5	0.5		1	2	2		2		0.5	0.5	5	0.5	1	1	2
5	4		0.5	1.5		2	2	0.5	1.5	0.5		1	2	2		2		0.5	0.5	5	0.5	1	1	2
8	4		0.5	1.5		2	2	0.5	2	0.5		1	2	2		2		1	0.5	5	0.5	1	1	2
8	4		0.5	1.5		2	2	0.5	2	0.5		1	2	2		2		1	0.5	6	0.5	1	1	2
			0.5	1.5		2	2	0.5	2	0.5		1	2	2		2		1	0.5	6	0.5	1	1	2
			0.5	1.5		2	2	0.5	2	0.5		1	2	2		2.5		1	0.5	6	0.5	1	1	2
			0.5	1.5		2	3	0.5	2	0.5		1	2	2		2.5		1	0.5	9	0.5	1	1	1.5
			0.5	1.5		2	3	0.5	2	0.5		1	2	2		2.5		1	0.5	9	0.5	1	1	1.5
			0.5	1.5		3	3	0.5	2	0.5		1	2	2		3		1	0.5	0.5	0.5	1	1	1.5
			0.5	1.5		3	3	0.5	2	0.5		1	2	2		3		1	0.5	0.5	0.5	1	1	2
			0.5	1.5		3	3	0.5	2	0.5		1	2	2		3		2	0.5	0.5	0.5	1	1	2
			0.5	1.5		3	3	0.5	2	0.5		1	2	2		3		2	0.5	0.5	0.5	1	1	2
			0.5	2		3	3	0.5	2	0.5		1	2	2		3		2	0.5	0.5	0.5	1	1	2
			0.5	2		3	3	0.5	2	0.5		1	2	2		3		2	0.5	0.5	0.5	1	1	2
			0.5	2		3	3	0.5	2	0.5		1	2	2		3		2	0.5	0.5	0.5	1	1	2
			0.5	2		3	3	0.5	2	0.5		1	2	2		3		2	1	0.5	0.5	1	1	2
			0.5	2		3	3	0.5	2	0.5		1	2	2		3		3	1	0.5	0.5	1	1	2
			0.5	2		3	3	0.5	2	0.5		1	2	2		3		3	1	0.5	0.5	1	1	2
			0.5	3		3	3	0.5	2	0.5		1	2	2		3.5		3	1	0.5	0.5	1	1	2
			0.5	3		3	3	0.5	2	0.5		1	2	2		4		3	1	0.5	0.5	1	1	2
			0.5	3		3	3	0.5	2	0.5		1	2	2		4		3	1	0.5	0.5	1	1	2.5
			0.5	3		4	3	0.5	2	0.5		1	2	2		4		3	1	0.5	0.5	1	1	2.5
			0.5	3		4	1	0.5	2	0.5		1	2	2		4		3	1	0.5	0.5	1	1	2.5
			0.5	3		4	1	1	2	0.5		1	2	2		4		3	1	0.5	0.5	1	1	2.5
			1	3		4	1	1	2	0.5		1	2	2		4		3	1	0.5	0.5	1	1	2.5
			1	3		1	1	1	2	0.5		1	2	2		4		3	1	0.5	0.5	1	3	2.5
			1	3		1	1	1	2	0.5		1	2	2		4		3	1	0.5	0.5	1	3	2.5
			1	3		1	1	1	2	0.5		1	2	2		4		3	1	0.5	0.5	1	3	2.5
			1	3		1	1	1	2	0.5		1	2	2		4		3	1	0.5	0.5	1	3	3
			1	3		1	1	1	2	0.5		1	2	2		4		3	1	0.5	0.5	1	3	3
			1	3		1	1	1	2	0.5		1	2	2		4.5		3	1	0.5	1	1	3	3
			1	3		1	1	1	2	1		1	2	2		4.5		3	1	0.5	1	1	3	3
			1	3		1	1	1	2	1		1	2	2		5		3	1	1	1	1	3	3
			1	3		1	1	1	2	1		1	2	2		5		3	1	1	1	1	3	3
			1	3		1	1	1	2	1		1	2	2		5		3	1	1	1	1	3	3
			1	3		1	1	1	2	1		1	2	2		5		3	0.5	3	1	1	0.5	3
			2	3		1	1		2	1		1	2	2		5		3	0.5	3	1	3	0.5	3
			2	4		1	1		2	1		1	2	2		5		3	0.5	3	1	3	0.5	3
			2	4		1	1		2	1		1	2	2		5		3	0.5	3	1	3	0.5	3
			2	4		1	1		2	1		1	2	2		5		3	0.5	3	1	3	0.5	3
			3	4		1	1		2	1		1	2	2		5		3	0.5	3	1	3	0.5	3
			3	4		1	1		2	1		1	2	2		5		3	0.5	4	1	3	0.5	3
			3	4		1	1.5		2.5	1		1	2	2		5		3	0.5	4	1	3	0.5	3
			3	4		1	1.5		2.5	1		1	2	2		5.5		3	0.5	4	1	3	0.5	3
			3	4		1	1.5		2.5	1		1	2	2		5.5		3	0.5	4	1	3	0.5	3
			3	1		1.5	1.5		2.5	1		1	1	2		5.5		3	0.5	4	1	3	0.5	3
				1		1.5	1.5		2.5	1		1	1	2		6			0.5		1	3.5	0.5	3
				1		1.5	1.5		2.5	1		1	1	2		8			1		1	3.5	0.5	3
				1		1.5	1.5		3	1		1	1	2					1		1	3.5	0.5	4
				1		1.5	1.5		3	1		1	1	2					1		1	4	0.5	4
				1		1.5	1.5		3	1		1	1	2					1		1	4	0.5	4
				1		1.5	1.5		3	1		1	1	2					1		1		0.5	4
				1		1.5	2		3	1		1	1	2					1		1		0.5	4
				1		1.5	2		3	1		1	1	2					1		1		0.5	4
				1		1.5	2		3	1		1	1	2					1		1		0.5	4
				1		2	2		3	1		1	1	2					1		1		0.5	4
				1		2	2		3	1		1	1	2					1		1		0.5	5
				1		2	2		3	1		1	1	2					1		1		0.5	5
				1		2	2		3	1		1	1	2.5					1		1		0.5	5
				1		2	2		3	1		1	1	2.5					1		1		0.5	5
				1		2	2		3	1		1	1	2.5					1		1		0.5	5
				1		2	2		3	1		1	1	2.5					1		1		0.5	5
				1		2	2		3	1		1	1	2.5					1		1		0.5	5
				1		2	2		3	1		1	1	2.5					1		1		0.5	5
				1		2	2		3	1		1	1	2.5					1		1		0.5	5
				1		2	2		3	1		1	1.5	2.5					2		1		0.5
				1		2	2		3	1		1	1.5	2.5					2		1		0.5
				1		2	2		3	1		1	1.5	2.5					2		1		0.5
				1		2	2		3.5	1		1	2.5	2.5					2		1		0.5
				1		2	2		3.5	1		1	2.5	2.5					3.5		1		0.5
				1		2	2		3.5	1		1	2.5	2.5					3.5		1		0.5
				1.5		2	2		3.5	1		1	2.5	2.5					3.5		1		0.5
				1.5		2	2		3.5	1		1	2.5	2.5					5		1		0.5
				1.5		2	2		3.5	1		1	2.5	2.5					5		1		0.5
				1.5		2	3		3.5	1		1	2.5	1							1		0.5
				1.5		2	3		3.5	1		1	2.5	1							1		0.5
				1.5		2	3			1		1	2.5	1							1		0.5
				1.5		2	3			1		1	2.5	1							1		0.5
				1.5		2.5	3			1		1	3	1							1		0.5
				1.5		2.5	3			1		1	3	1.5							1		0.5
				1.5		2.5	3			1		1	3	1.5							1		0.5
				1.5		2.5	3			1		1	3	1.5							1		0.5
				1.5		2.5	3			1		1	5	1.5							1		0.5
				1.5		2.5				1		1	5	1.5							1		1
				1.5		2.5				1		1	5	1.5							1		1
				1.5		2.5				1		1.5	5	1.5							1		1
				1.5		4				1		1.5	5	1.5							2		1
				1.5		4				1		1.5	5	1.5							2		1
				1.5		4				1		2	5	1.5							2		2
				2.5		4				2		2	5	1.5							2		2
				2.5		4				2		2	5	1.5							2		2
				2.5		4				2		2	5	2.5							2		2
				2.5						2		2	5	2.5							2		2
				2.5						2		2	5	2.5							2		2
				2.5						2.5		2	5	2.5							2		2
				2.5						2.5		2	5	2.5							0.5		2
				2.5						2.5		2	5	2.5							0.5		3
										2.5		2	6	2.5							0.5		3
										2.5		2.5	6	2.5							0.5		3
										2.5		2.5	6	2.5							0.5		3
										2.5		2.5	6	2.5							0.5		3
										2.5		2.5	6	2.5							0.5		4
										3		2.5	6	2.5							0.5		4
										3		2.5	6	2.5							0.5		4
										3		2.5	6	2.5							0.5		4
												3		2.5							0.5		4
												3		2.5							0.5		4
												3		2.5							0.5		4
												3		2.5							0.5		4
												3		2.5							0.5		4
												3		2.5							0.5		4
												3		3							0.5		4
												3		3							0.5		4
												3		3							0.5		4
												3		3							0.5		4
												3		3							0.5		4
												3		3							0.5		4
												3		3							0.5		4
												3		3							0.5		4
												3		3							0.5		4
												3		3							0.5		4
												3		3							1		4
												3		3							1		4
												3		3							1		4
												3		3							1		4
												3		3							1		4
												3		3							1		4
												3		3							1		4
												3		3							1		4
												3		3							1		4
												3		3							1		4
												3		3							1		4
												3		3							1
												3		3							1
												3		3							1
														3							1
														3							1
														3							1
														3							1
														3							1
														3							1.5
														3							1.5
														3							1.5
														3							1.5
														3							1.5
														3							1.5
														3							1.5
														3							1.5
														3							1.5
														3							1.5
														3							1.5
														3							1.5
														3							1.5
														3							1.5
														3							1.5
														3							1.5
														3
														3
														3
														3
														3

## Sheet: S3 B Fig
Mtb WT	Mtb WT	Mtb WT + RF	Mtb WT + RF	Mtb ∆ribA2	Mtb ∆ribA2	Mtb ∆ribA2 + RF	Mtb ∆ribA2 + RF	Mtb ∆ribA2::ribA2	Mtb ∆ribA2::ribA2	Mtb ∆ribH	Mtb ∆ribH	Mtb ∆ribH + RF	Mtb ∆ribH + RF	Mtb ∆ribH::ribH	Mtb ∆ribH::ribH	Mtb ∆ribC	Mtb ∆ribC	Mtb ∆ribC + RF	Mtb ∆ribC + RF	Mtb ribC::ribC	Mtb ribC::ribC
620000000	900000000	940000000	940000000	0	0	640000000	920000000	1400000000	1400000000	0	0	1800000000	640000000	1400000000	1600000000	0	0	2600000000	2200000000	200000000	220000000

## Sheet: S3 C Fig
Mtb WT	Mtb WT+ RF	Mtb ∆ribA2	Mtb ∆ribA2 +RF	Mtb ∆ribA2::ribA2	Mtb ∆ribH	Mtb ∆ribH1 +RF	Mtb ∆ribH::ribH	Mtb ∆ribC	Mtb ∆ribC +RF	Mtb ribC::ribC
0.5	0.5	0	0.5	5	0	0.5	4.5	0	2	1
0.5	0.5		0.5	5		3	4		2	1
0.5	0.5		0.5	5		3	4		2	1
0.5	0.5		1	5		5	3		3	1
0.5	0.5		1	5		5	3		3	1
0.5	0.5		1	6		5	3		3	1
0.5	0.5		1	6		5	2		3	1
0.5	0.5		1	1.5		5	1		3	2
0.5	0.5		1	5		5	1.5		5	2
0.5	0.5		1	5		1	4		5	2
0.5	0.5		1	6		1	4		5	3
0.5	0.5		1	6		1	4		1	1
0.5	0.5		1	6		2	4.5		3	1
0.5	0.5		1	6		2	4.5		3	1
0.5	0.5		1			2	4.5		3	1
0.5	0.5		1			2			3	1
0.5	0.5		1			2			3	1
0.5	0.5		1			2			3	1
0.5	0.5		1			2			3	1
0.5	0.5		1			2			3	1
0.5	0.5		1			2			5	1
0.5	0.5		1			2			5	1
1	1		1			2			5	1
1	1		1			2			9	1
1	1		1			2				1
1	1		1			2				1
1.5	1		1			2				1
1.5	1		1			2				1
1.5	1		1			2				1
1.5	1		1			2				1
1.5	1		1			2				1
1.5	1		1			2				1
1.5	1		2			2				1
1.5	2		2			2				1
1.5	2		2			2				1
1.5	2		2			5				1
1.5	2		3			5				1
1.5	2		3			5				1
1	2		3			5				1
2	2		0.5							1
2	0.5		0.5							1
2	0.5		0.5							1
2	0.5		0.5							1
3.5	0.5		1							1
3.5	0.5		1							1
1	0.5		1							1
1	0.5		1							1
1	0.5		1							1
1	0.5		1							1
1	0.5		1							1
1	0.5		1							1
1	0.5		3							1
1	0.5		3							1
1	0.5		3							1
1	0.5		3							1
1	0.5		3							1
2	0.5		3							1
2	1		3							1
2	1		3							1
2	1		3							1
2	1		3							1
2	1		3							1
2	1		3							1
2	1		3							1
2	1		3							1
2	1		3							1
2	1		3							1
2	1		3							1
	1		3							1
	1		3							1
	1		3							1
	1.5									1
	1.5									1
	1.5									1
	1.5									1
	1.5									1
	1.5									1
	1.5									1
	1.5									1
	1.5									1
	1.5									1
	1.5									1
	1.5									1
	1.5									1
	2									1
	3									1
										1
										1
										1
										1
										1
										2
										2
										2
										2
										2
										2
										2
										2
										2
										2
										4
										4
										4
										4
										4
										4
										4
										4

## Sheet: S4 A Fig
No	Strain	BR	Protein	Gene Name	TR 1	TR 2
1	ΔfbiC	A	RibA2	MSMEG_3072	65635.4	60999.5
2	ΔfbiC	B	RibA2	MSMEG_3072	52428	49830.9
3	ΔfbiC	C	RibA2	MSMEG_3072	52074.1	59511.8
4	ΔfbiC::fbiC	A	RibA2	MSMEG_3072	74248.6	80338.1
5	ΔfbiC::fbiC	B	RibA2	MSMEG_3072	63020.9	62188.4
6	ΔfbiC::fbiC	C	RibA2	MSMEG_3072	75311.9	79362.5
7	ΔribH2 ΔribH1::ribH2	A	RibA2	MSMEG_3072	65682.3	68820.1
8	ΔribH2 ΔribH1::ribH2	B	RibA2	MSMEG_3072	69733.3	69967.5
9	ΔribH2 ΔribH1::ribH2	C	RibA2	MSMEG_3072	61803.3	59740.6

## Sheet: S4 B Fig
No	Strain	BR	Protein	Gene Name	TR 1	TR 2
1	ΔfbiC	A	RibG	MSMEG_3067	14188.6	13637.7
2	ΔfbiC	B	RibG	MSMEG_3067	16459.8	15261.3
3	ΔfbiC	C	RibG	MSMEG_3067	15562.9	13993
4	ΔfbiC::fbiC	A	RibG	MSMEG_3067	15393.2	16060.1
5	ΔfbiC::fbiC	B	RibG	MSMEG_3067	15239.8	15172.7
6	ΔfbiC::fbiC	C	RibG	MSMEG_3067	15738	14268.6
7	ΔribH2 ΔribH1::ribH2	A	RibG	MSMEG_3067	11289.3	11533.2
8	ΔribH2 ΔribH1::ribH2	B	RibG	MSMEG_3067	16872.7	15675.5
9	ΔribH2 ΔribH1::ribH2	C	RibG	MSMEG_3067	15426.5	13707.8

## Sheet: S4 C Fig
No	Strain	BR	Protein	Gene Name	TR 1	TR 2
1	ΔfbiC	A	ribH1	MSMEG_3073	28948.4	23867.2
2	ΔfbiC	B	ribH1	MSMEG_3073	36991.1	44144.7
3	ΔfbiC	C	ribH1	MSMEG_3073	26958.4	30759.8
4	ΔfbiC::fbiC	A	ribH1	MSMEG_3073	39121.4	42343.4
5	ΔfbiC::fbiC	B	ribH1	MSMEG_3073	46227	46248.7
6	ΔfbiC::fbiC	C	ribH1	MSMEG_3073	41114.6	50791.8
7	ΔribH2 ΔribH1::ribH2	A	ribH1	MSMEG_3073	5892.49	7537.4
8	ΔribH2 ΔribH1::ribH2	B	ribH1	MSMEG_3073	0	0
9	ΔribH2 ΔribH1::ribH2	C	ribH1	MSMEG_3073	776.856	0

## Sheet: S4 D Fig
No	Strain	BR	Protein	Gene Name	TR 1	TR 2
1	ΔfbiC	A	RibH2	MSMEG_6598	40492.1	36186
2	ΔfbiC	B	RibH2	MSMEG_6598	34515.5	50090.2
3	ΔfbiC	C	RibH2	MSMEG_6598	26205.9	33720.2
4	ΔfbiC::fbiC	A	RibH2	MSMEG_6598	21305.2	31221.5
5	ΔfbiC::fbiC	B	RibH2	MSMEG_6598	12794.4	32130.1
6	ΔfbiC::fbiC	C	RibH2	MSMEG_6598	24868.1	32654.6
7	ΔribH2 ΔribH1::ribH2	A	RibH2	MSMEG_6598	26037.1	31167.8
8	ΔribH2 ΔribH1::ribH2	B	RibH2	MSMEG_6598	27345.1	36228.8
9	ΔribH2 ΔribH1::ribH2	C	RibH2	MSMEG_6598	30335.1	44391.9

## Sheet: S4 E Fig
No	Strain	BR	Protein	Gene Name	TR 1	TR 2
1	ΔfbiC	A	RibC	MSMEG_3071	23331.6	27877.7
2	ΔfbiC	B	RibC	MSMEG_3071	37515.8	26285.7
3	ΔfbiC	C	RibC	MSMEG_3071	28166.1	30278.4
4	ΔfbiC::fbiC	A	RibC	MSMEG_3071	42197.6	46844.8
5	ΔfbiC::fbiC	B	RibC	MSMEG_3071	52036.5	59847.3
6	ΔfbiC::fbiC	C	RibC	MSMEG_3071	43664.5	40836.3
7	ΔribH2 ΔribH1::ribH2	A	RibC	MSMEG_3071	36243.4	35854.7
8	ΔribH2 ΔribH1::ribH2	B	RibC	MSMEG_3071	31054.8	32814
9	ΔribH2 ΔribH1::ribH2	C	RibC	MSMEG_3071	40230.5	38715.2

## Sheet: S4 F Fig
No	Strain	BR	Protein	Gene Name	TR 1	TR 2
37	ΔfbiC	A	fbiC	MSMEG_5126	462.655	629.535
38	ΔfbiC	B	fbiC	MSMEG_5126	579.115	333.308
39	ΔfbiC	C	fbiC	MSMEG_5126	578.503	521.279
40	ΔfbiC::fbiC	A	fbiC	MSMEG_5126	3639.45	4146.62
41	ΔfbiC::fbiC	B	fbiC	MSMEG_5126	2414.59	1402.91
42	ΔfbiC::fbiC	C	fbiC	MSMEG_5126	4168.01	3895.27
46	ΔribH2 ΔribH1::ribH2	A	fbiC	MSMEG_5126	5378.71	4421
47	ΔribH2 ΔribH1::ribH2	B	fbiC	MSMEG_5126	6155.89	4823.56
48	ΔribH2 ΔribH1::ribH2	C	fbiC	MSMEG_5126	5432.66	5282.19

[truncated: 11 more sheets: S5 A Fig, S5 B Fig, S6 A Fig, S6 B Fig, S6 Fig C, S8 A and B Fig, S8 C fig, S10 Fig, S11 Fig, S12 Fig, S13 Fig]
