# Supplementary material for: Disruption of riboflavin biosynthesis in mycobacteria establishes riboflavin pathway intermediates as key precursors of MAIT cell agonists
Source: PLoS Pathog. 2025 Jul 1;21(7):e1012632. doi: 10.1371/journal.ppat.1012632 (PMC12240317; doi:10.1371/journal.ppat.1012632)
Supplement: S3 Data — (XLSX) [file ppat.1012632.s028.xlsx]

## Sheet: Description
Sheet	Sheet Name	Description
2	Raw Data	Raw Spot Forming Units (SFUs) Counts
3	Background	Negative Control SFUs (per plate)
4	PHA	PHA Control SFUs (per plate)
5	Raw Data - Background	Negative Control SFUs (per plate) substracted from Raw Spot Forming Units (SFUs) Counts
6	Average Data	Average of Technical Replicates in Sheet 5
7	Percentage Wild Type	Sheet 6 normalized to Wild Type
8	MR1 Blocking Raw Data	Raw Spot Forming Units (SFUs) Counts
9	MR Blocking Background	Negative Control SFUs (per plate)
10	MR Blocking PHA	PHA Control SFUs (per plate)
11	MR1 Block Raw Data - Background	Negative Control SFUs (per plate) substracted from Raw Spot Forming Units (SFUs) Counts
12	MR1 Blocking Average Data	Average of Technical Replicates in Sheet 11
13	MR1 Block Percentage Wild Type	Sheet 12 normalized to Wild Type

## Sheet: Raw Data
No	Strain/Sample	T Cell Clone	TR 1	TR 2	MOI	Plate	BR
1	WT +RF	D426 G11	700	609	10	1	1			TR: Technical Replicate
2	WT +RF	D481 C7	610	657	10	1	1			MOI: Multiplicity of Infection
3	WT +RF	D481 F12	700	700	10	1	1			BR: Biological Replicate
4	ΔribA2	D426 G11	42	49	10	1	1			RF: Riboflavin
5	ΔribA2	D481 C7	20	12	10	1	1
6	ΔribA2	D481 F12	16	25	10	1	1
7	ΔribA2::ribA2	D426 G11	599	514	10	1	1
8	ΔribA2::ribA2	D481 C7	535	457	10	1	1
9	ΔribA2::ribA2	D481 F12	497	531	10	1	1
10	ΔribC	D426 G11	479	555	10	1	1
11	ΔribC	D481 C7	435	487	10	1	1
12	ΔribC	D481 F12	445	531	10	1	1
13	ΔribC::ribC	D426 G11	457	443	10	1	1
14	ΔribC::ribC	D481 C7	549	387	10	1	1
15	ΔribC::ribC	D481 F12	557	442	10	1	1
16	PHA	D426 G11	570	620	Nil	1	1
17	PHA	D481 C7	504	546	Nil	1	1
18	PHA	D481 F12	595	540	Nil	1	1
19	Uninfected	D426 G11	1	2	Nil	1	1
20	Uninfected	D481 C7	4	2	Nil	1	1
21	Uninfected	D481 F12	16	13	Nil	1	1
22	WT +RF	D426 G11	700	700	10	2	1
23	WT +RF	D481 C7	700	700	10	2	1
24	WT +RF	D481 F12	700	700	10	2	1
25	ΔribG	D426 G11	42	44	10	2	1
26	ΔribG	D481 C7	28	25	10	2	1
27	ΔribG	D481 F12	47	39	10	2	1
28	ΔribG::ribG	D426 G11	700	700	10	2	1
29	ΔribG::ribG	D481 C7	700	700	10	2	1
30	ΔribG::ribG	D481 F12	700	700	10	2	1
31	PHA	D426 G11	671	683	Nil	2	1
32	PHA	D481 C7	696	692	Nil	2	1
33	PHA	D481 F12	692	700	Nil	2	1
34	Uninfected	D426 G11	19	14	Nil	2	1
35	Uninfected	D481 C7	6	6	Nil	2	1
36	Uninfected	D481 F12	33	22	Nil	2	1
37	WT +RF	D426 G11	600	600	10	3	1
38	WT +RF	D481 C7	535	540	10	3	1
39	WT +RF	D481 F12	509	600	10	3	1
40	ΔribH1	D426 G11	600	600	10	3	1
41	ΔribH1	D481 C7	483	407	10	3	1
42	ΔribH1	D481 F12	423	383	10	3	1
43	ΔribH1::ribH1	D426 G11	466	600	10	3	1
44	ΔribH1::ribH1	D481 C7	523	583	10	3	1
45	ΔribH1::ribH1	D481 F12	422	462	10	3	1
46	PHA	D426 G11	407	438	Nil	3	1
47	PHA	D481 C7	418	393	Nil	3	1
48	PHA	D481 F12	407	490	Nil	3	1
49	Uninfected	D426 G11	6	1	Nil	3	1
50	Uninfected	D481 C7	4	2	Nil	3	1
51	Uninfected	D481 F12	32	15	Nil	3	1
52	WT +RF	D426 G11	600	600	10	4	2
53	WT +RF	D481 C7	600	600	10	4	2
54	WT +RF	D481 F12	600	600	10	4	2
55	ΔribA2	D426 G11	58	79	10	4	2
56	ΔribA2	D481 C7	25	25	10	4	2
57	ΔribA2	D481 F12	65	59	10	4	2
58	ΔribA2::ribA2	D426 G11	600	600	10	4	2
59	ΔribA2::ribA2	D481 C7	600	600	10	4	2
60	ΔribA2::ribA2	D481 F12	600	600	10	4	2
61	PHA	D426 G11	600	600	Nil	4	2
62	PHA	D481 C7	600	600	Nil	4	2
63	PHA	D481 F12	600	600	Nil	4	2
64	Uninfected	D426 G11	19	1	Nil	4	2
65	Uninfected	D481 C7	18	3	Nil	4	2
66	Uninfected	D481 F12	19	10	Nil	4	2
67	WT +RF	D426 G11	600	454	10	5	2
68	WT +RF	D481 C7	572	466	10	5	2
69	WT +RF	D481 F12	600	438	10	5	2
70	ΔribG	D426 G11	41	41	10	5	2
71	ΔribG	D481 C7	50	30	10	5	2
72	ΔribG	D481 F12	59	52	10	5	2
73	ΔribG::ribG	D426 G11	600	600	10	5	2
74	ΔribG::ribG	D481 C7	492	475	10	5	2
75	ΔribG::ribG	D481 F12	528	600	10	5	2
76	PHA	D426 G11	499	576	Nil	5	2
77	PHA	D481 C7	518	574	Nil	5	2
78	PHA	D481 F12	586	531	Nil	5	2
79	Uninfected	D426 G11	1	0	Nil	5	2
80	Uninfected	D481 C7	0	0	Nil	5	2
81	Uninfected	D481 F12	7	4	Nil	5	2
82	WT +RF	D426 G11	606	667	10	6	2
83	WT +RF	D481 C7	650	650	10	6	2
84	WT +RF	D481 F12	523	519	10	6	2
85	ΔribC	D426 G11	607	644	10	6	2
86	ΔribC	D481 C7	650	650	10	6	2
87	ΔribC	D481 F12	518	507	10	6	2
88	ΔribC::ribC	D426 G11	633	605	10	6	2
89	ΔribC::ribC	D481 C7	684	650	10	6	2
90	ΔribC::ribC	D481 F12	559	533	10	6	2
91	PHA	D426 G11	302	358	Nil	6	2
92	PHA	D481 C7	574	578	Nil	6	2
93	PHA	D481 F12	573	578	Nil	6	2
94	Uninfected	D426 G11	5	2	Nil	6	2
95	Uninfected	D481 C7	7	3	Nil	6	2
96	Uninfected	D481 F12	12	3	Nil	6	2
97	ΔribA2	D426 G11	78	50	10	7	3
98	ΔribA2	D481 C7	29	27	10	7	3
99	ΔribA2	D481 F12	9	8	10	7	3
100	ΔribA2::ribA2	D426 G11	540	545	10	7	3
101	ΔribA2::ribA2	D481 C7	601	640	10	7	3
102	ΔribA2::ribA2	D481 F12	622	551	10	7	3
103	ΔribC	D426 G11	491	520	10	7	3
104	ΔribC	D481 C7	547	523	10	7	3
105	ΔribC	D481 F12	580	598	10	7	3
106	ΔribC::ribC	D426 G11	556	611	10	7	3
107	ΔribC::ribC	D481 C7	547	571	10	7	3
108	ΔribC::ribC	D481 F12	633	569	10	7	3
109	ΔribG	D426 G11	72	46	10	7	3
110	ΔribG	D481 C7	34	22	10	7	3
111	ΔribG	D481 F12	18	11	10	7	3
112	ΔribG::ribG	D426 G11	517	541	10	7	3
113	ΔribG::ribG	D481 C7	604	640	10	7	3
114	ΔribG::ribG	D481 F12	584	591	10	7	3
115	ΔribH1	D426 G11	533	516	10	7	2
116	ΔribH1	D481 C7	550	540	10	7	2
117	ΔribH1	D481 F12	596	608	10	7	2
118	ΔribH1::ribH1	D426 G11	534	573	10	7	3
119	ΔribH1::ribH1	D481 C7	640	640	10	7	3
120	ΔribH1::ribH1	D481 F12	622	638	10	7	3
121	ΔribH1	D426 G11	640	559	10	7	3
122	ΔribH1	D481 C7	574	567	10	7	3
123	ΔribH1	D481 F12	631	610	10	7	3
124	ΔribH1::ribH1	D426 G11	600	640	10	7	3
125	ΔribH1::ribH1	D481 C7	640	640	10	7	3
126	ΔribH1::ribH1	D481 F12	629	632	10	7	3
127	WT +RF	D426 G11	551	561	10	7	3
128	WT +RF	D481 C7	586	576	10	7	3
129	WT +RF	D481 F12	628	628	10	7	3
130	Uninfected	D426 G11	61	73	Nil	7	3
131	Uninfected	D481 C7	37	27	Nil	7	3
132	Uninfected	D481 F12	4	6	Nil	7	3
133	PHA	D426 G11	583	552	Nil	7	3
134	PHA	D481 C7	620	648	Nil	7	3
135	PHA	D481 F12	552	538	Nil	7	3
136	WT +RF	D426 G11	645	634	10	8	1
137	WT +RF	D481 C7	680	680	10	8	1
138	WT +RF	D481 F12	648	655	10	8	1
139	ΔribH2	D426 G11	619	586	10	8	1
140	ΔribH2	D481 C7	559	564	10	8	1
141	ΔribH2	D481 F12	611	561	10	8	1
142	ΔribH2::ribH2	D426 G11	547	508	10	8	1
143	ΔribH2::ribH2	D481 C7	488	401	10	8	1
144	ΔribH2::ribH2	D481 F12	450	422	10	8	1
145	ΔfbiC	D426 G11	602	588	10	8	1
146	ΔfbiC	D481 C7	680	576	10	8	1
147	ΔfbiC	D481 F12	479	536	10	8	1
148	ΔfbiC::fbiC	D426 G11	583	621	10	8	1
149	ΔfbiC::fbiC	D481 C7	544	565	10	8	1
150	ΔfbiC::fbiC	D481 F12	456	499	10	8	1
151	ΔribH2 ΔribH1	D426 G11	672	682	10	8	1
152	ΔribH2 ΔribH1	D481 C7	680	680	10	8	1
153	ΔribH2 ΔribH1	D481 F12	457	516	10	8	1
154	ΔribH2 ΔribH1::ribH2	D426 G11	680	649	10	8	1
155	ΔribH2 ΔribH1::ribH2	D481 C7	572	516	10	8	1
156	ΔribH2 ΔribH1::ribH2	D481 F12	529	488	10	8	1
157	ΔribH2 ΔribH1::ribH2 ribH1	D426 G11	616	650	10	8	1
158	ΔribH2 ΔribH1::ribH2 ribH1	D481 C7	560	562	10	8	1
159	ΔribH2 ΔribH1::ribH2 ribH1	D481 F12	503	391	10	8	1
160	Uninfected	D426 G11	30	40	Nil	8	1
161	Uninfected	D481 C7	35	16	Nil	8	1
162	Uninfected	D481 F12	12	2	Nil	8	1
163	PHA	D426 G11	553	560	Nil	8	1
164	PHA	D481 C7	490	466	Nil	8	1
165	PHA	D481 F12	495	562	Nil	8	1
166	WT +RF	D426 G11	617	700	10	9	2
167	WT +RF	D481 C7	700	446	10	9	2
168	WT +RF	D481 F12	484	446	10	9	2
169	ΔribH2	D426 G11	700	700	10	9	2
170	ΔribH2	D481 C7	495	700	10	9	2
171	ΔribH2	D481 F12	297	306	10	9	2
172	ΔribH2::ribH2	D426 G11	700	700	10	9	2
173	ΔribH2::ribH2	D481 C7	700	700	10	9	2
174	ΔribH2::ribH2	D481 F12	489	393	10	9	2
175	ΔfbiC	D426 G11	700	656	10	9	2
176	ΔfbiC	D481 C7	700	601	10	9	2
177	ΔfbiC	D481 F12	459	489	10	9	2
178	ΔfbiC::fbiC	D426 G11	642	681	10	9	2
179	ΔfbiC::fbiC	D481 C7	390	608	10	9	2
180	ΔfbiC::fbiC	D481 F12	345	359	10	9	2
181	ΔribH2 ΔribH1	D426 G11	578	556	10	9	2
182	ΔribH2 ΔribH1	D481 C7	700	700	10	9	2
183	ΔribH2 ΔribH1	D481 F12	406	427	10	9	2
184	ΔribH2 ΔribH1::ribH2	D426 G11	456	369	10	9	2
185	ΔribH2 ΔribH1::ribH2	D481 C7	300	239	10	9	2
186	ΔribH2 ΔribH1::ribH2	D481 F12	310	265	10	9	2
187	ΔribH2 ΔribH1::ribH2 ribH1	D426 G11	601	586	10	9	2
188	ΔribH2 ΔribH1::ribH2 ribH1	D481 C7	550	558	10	9	2
189	ΔribH2 ΔribH1::ribh2 ribH1	D481 F12	465	472	10	9	2
190	Uninfected	D426 G11	50	48	Nil	9	2
191	Uninfected	D481 C7	33	70	Nil	9	2
192	Uninfected	D481 F12	48	38	Nil	9	2
193	PHA	D426 G11	689	652	Nil	9	2
194	PHA	D481 C7	501	523	Nil	9	2
195	PHA	D481 F12	592	546	Nil	9	2
196	WT +RF	D426 G11	700	700	10	10	3
197	WT +RF	D481 C7	700	700	10	10	3
198	WT +RF	D481 F12	431	406	10	10	3
199	ΔribH2	D426 G11	590	700	10	10	3
200	ΔribH2	D481 C7	700	700	10	10	3
201	ΔribH2	D481 F12	343	311	10	10	3
202	ΔribH2::ribH2	D426 G11	621	645	10	10	3
203	ΔribH2::ribH2	D481 C7	700	527	10	10	3
204	ΔribH2::ribH2	D481 F12	553	546	10	10	3
205	ΔfbiC	D426 G11	602	700	10	10	3
206	ΔfbiC	D481 C7	700	526	10	10	3
207	ΔfbiC	D481 F12	576	441	10	10	3
208	ΔfbiC::fbiC	D426 G11	667	624	10	10	3
209	ΔfbiC::fbiC	D481 C7	700	700	10	10	3
210	ΔfbiC::fbiC	D481 F12	363	294	10	10	3
211	ΔribH2 ΔribH1	D426 G11	700	616	10	10	3
212	ΔribH2 ΔribH1	D481 C7	700	700	10	10	3
213	ΔribH2 ΔribH1	D481 F12	544	456	10	10	3
214	ΔribH2 ΔribH1::ribH2	D426 G11	507	527	10	10	3
215	ΔribH2 ΔribH1::ribH2	D481 C7	700	488	10	10	3
216	ΔribH2 ΔribH1::ribH2	D481 F12	460	422	10	10	3
217	ΔribH2 ΔribH1::ribH2 ribH1	D426 G11	631	638	10	10	3
218	ΔribH2 ΔribH1::ribH2 ribH1	D481 C7	700	700	10	10	3
219	ΔribH2 ΔribH1::ribH2 ribH1	D481 F12	510	478	10	10	3
220	Uninfected	D426 G11	52	32	Nil	10	3
221	Uninfected	D481 C7	11	15	Nil	10	3
222	Uninfected	D481 F12	17	12	Nil	10	3
223	PHA	D426 G11	650	698	Nil	10	3
224	PHA	D481 C7	543	530	Nil	10	3
225	PHA	D481 F12	608	635	Nil	10	3

## Sheet: Background
Background (Uninfected)
Plate	T Cell Clone	TR 1	TR 2	Average
1	D426 G11	1	2	1.5
2	D426 G11	19	14	16.5
3	D426 G11	6	1	3.5
4	D426 G11	19	1	10
5	D426 G11	1	0	0.5
6	D426 G11	5	2	3.5
7	D426 G11	61	73	67
8	D426 G11	30	40	35
9	D426 G11	50	48	49
10	D426 G11	52	32	42
1	D481 C7	4	2	3
2	D481 C7	6	6	6
3	D481 C7	4	2	3
4	D481 C7	18	3	10.5
5	D481 C7	0	0	0
6	D481 C7	7	3	5
7	D481 C7	37	27	32
8	D481 C7	35	16	25.5
9	D481 C7	33	70	51.5
10	D481 C7	11	15	13
1	D481 F12	16	13	14.5
2	D481 F12	33	22	27.5
3	D481 F12	32	15	23.5
4	D481 F12	19	10	14.5
5	D481 F12	7	4	5.5
6	D481 F12	12	3	7.5
7	D481 F12	4	6	5
8	D481 F12	12	2	7
9	D481 F12	48	38	43
10	D481 F12	17	12	14.5

## Sheet: PHA
PHA (Positive Control)
Plate	T Cell Clone	TR 1	TR 2	Average
1	D426 G11	570	620	595
2	D426 G11	671	683	677
3	D426 G11	407	438	422.5
4	D426 G11	600	600	600
5	D426 G11	499	576	537.5
6	D426 G11	302	358	330
7	D426 G11	583	552	567.5
8	D426 G11	553	560	556.5
9	D426 G11	689	652	670.5
10	D426 G11	650	698	674
1	D481 C7	504	546	525
2	D481 C7	696	692	694
3	D481 C7	418	393	405.5
4	D481 C7	600	600	600
5	D481 C7	518	574	546
6	D481 C7	574	578	576
7	D481 C7	620	648	634
8	D481 C7	490	466	478
9	D481 C7	501	523	512
10	D481 C7	543	530	536.5
1	D481 F12	595	540	567.5
2	D481 F12	692	700	696
3	D481 F12	407	490	448.5
4	D481 F12	600	600	600
5	D481 F12	586	531	558.5
6	D481 F12	573	578	575.5
7	D481 F12	552	538	545
8	D481 F12	495	562	528.5
9	D481 F12	592	546	569
10	D481 F12	608	635	621.5

## Sheet: Raw Data - Background 
No	Strain/Sample	T Cell Clone	TR 1	TR 2	MOI	Plate	BR
1	WT +RF	D426 G11	698.5	607.5	10	1	1
2	WT +RF	D481 C7	607	654	10	1	1
3	WT +RF	D481 F12	685.5	685.5	10	1	1
4	ΔribA2	D426 G11	40.5	47.5	10	1	1
5	ΔribA2	D481 C7	17	9	10	1	1
6	ΔribA2	D481 F12	1.5	10.5	10	1	1
7	ΔribA2::ribA2	D426 G11	597.5	512.5	10	1	1
8	ΔribA2::ribA2	D481 C7	532	454	10	1	1
9	ΔribA2::ribA2	D481 F12	482.5	516.5	10	1	1
10	ΔribC	D426 G11	477.5	553.5	10	1	1
11	ΔribC	D481 C7	432	484	10	1	1
12	ΔribC	D481 F12	430.5	516.5	10	1	1
13	ΔribC::ribC	D426 G11	455.5	441.5	10	1	1
14	ΔribC::ribC	D481 C7	546	384	10	1	1
15	ΔribC::ribC	D481 F12	542.5	427.5	10	1	1
16	PHA	D426 G11	568.5	618.5	10	1	1
17	PHA	D481 C7	501	543	10	1	1
18	PHA	D481 F12	580.5	525.5	10	1	1
22	WT +RF	D426 G11	683.5	683.5	10	2	1
23	WT +RF	D481 C7	694	694	10	2	1
24	WT +RF	D481 F12	672.5	672.5	10	2	1
25	ΔribG	D426 G11	25.5	27.5	10	2	1
26	ΔribG	D481 C7	22	19	10	2	1
27	ΔribG	D481 F12	19.5	11.5	10	2	1
28	ΔribG::ribG	D426 G11	683.5	683.5	10	2	1
29	ΔribG::ribG	D481 C7	694	694	10	2	1
30	ΔribG::ribG	D481 F12	672.5	672.5	10	2	1
31	PHA	D426 G11	654.5	666.5	10	2	1
32	PHA	D481 C7	690	686	10	2	1
33	PHA	D481 F12	664.5	672.5	10	2	1
37	WT +RF	D426 G11	596.5	596.5	10	3	1
38	WT +RF	D481 C7	532	537	10	3	1
39	WT +RF	D481 F12	485.5	576.5	10	3	1
40	ΔribH1	D426 G11	596.5	596.5	10	3	1
41	ΔribH1	D481 C7	480	404	10	3	1
42	ΔribH1	D481 F12	399.5	359.5	10	3	1
43	ΔribH1::ribH1	D426 G11	462.5	596.5	10	3	1
44	ΔribH1::ribH1	D481 C7	520	580	10	3	1
45	ΔribH1::ribH1	D481 F12	398.5	438.5	10	3	1
46	PHA	D426 G11	403.5	434.5	10	3	1
47	PHA	D481 C7	415	390	10	3	1
48	PHA	D481 F12	383.5	466.5	10	3	1
52	WT +RF	D426 G11	590	590	10	4	2
53	WT +RF	D481 C7	589.5	589.5	10	4	2
54	WT +RF	D481 F12	585.5	585.5	10	4	2
55	ΔribA2	D426 G11	48	69	10	4	2
56	ΔribA2	D481 C7	14.5	14.5	10	4	2
57	ΔribA2	D481 F12	50.5	44.5	10	4	2
58	ΔribA2::ribA2	D426 G11	590	590	10	4	2
59	ΔribA2::ribA2	D481 C7	589.5	589.5	10	4	2
60	ΔribA2::ribA2	D481 F12	585.5	585.5	10	4	2
61	PHA	D426 G11	590	590	10	4	2
62	PHA	D481 C7	589.5	589.5	10	4	2
63	PHA	D481 F12	585.5	585.5	10	4	2
67	WT +RF	D426 G11	599.5	453.5	10	5	2
68	WT +RF	D481 C7	572	466	10	5	2
69	WT +RF	D481 F12	594.5	432.5	10	5	2
70	ΔribG	D426 G11	40.5	40.5	10	5	2
71	ΔribG	D481 C7	50	30	10	5	2
72	ΔribG	D481 F12	53.5	46.5	10	5	2
73	ΔribG::ribG	D426 G11	599.5	599.5	10	5	2
74	ΔribG::ribG	D481 C7	492	475	10	5	2
75	ΔribG::ribG	D481 F12	522.5	594.5	10	5	2
76	PHA	D426 G11	498.5	575.5	10	5	2
77	PHA	D481 C7	518	574	10	5	2
78	PHA	D481 F12	580.5	525.5	10	5	2
82	WT +RF	D426 G11	602.5	663.5	10	6	2
83	WT +RF	D481 C7	645	645	10	6	2
84	WT +RF	D481 F12	515.5	511.5	10	6	2
85	ΔribC	D426 G11	603.5	640.5	10	6	2
86	ΔribC	D481 C7	645	645	10	6	2
87	ΔribC	D481 F12	510.5	499.5	10	6	2
88	ΔribC::ribC	D426 G11	629.5	601.5	10	6	2
89	ΔribC::ribC	D481 C7	679	645	10	6	2
90	ΔribC::ribC	D481 F12	551.5	525.5	10	6	2
91	PHA	D426 G11	298.5	354.5	10	6	2
92	PHA	D481 C7	569	573	10	6	2
93	PHA	D481 F12	565.5	570.5	10	6	2
97	ΔribA2	D426 G11	11	-17	10	7	3
98	ΔribA2	D481 C7	-3	-5	10	7	3
99	ΔribA2	D481 F12	4	3	10	7	3
100	ΔribA2::ribA2	D426 G11	473	478	10	7	3
101	ΔribA2::ribA2	D481 C7	569	608	10	7	3
102	ΔribA2::ribA2	D481 F12	617	546	10	7	3
103	ΔribC	D426 G11	424	453	10	7	3
104	ΔribC	D481 C7	515	491	10	7	3
105	ΔribC	D481 F12	575	593	10	7	3
106	ΔribC::ribC	D426 G11	489	544	10	7	3
107	ΔribC::ribC	D481 C7	515	539	10	7	3
108	ΔribC::ribC	D481 F12	628	564	10	7	3
109	ΔribG	D426 G11	5	-21	10	7	3
110	ΔribG	D481 C7	2	-10	10	7	3
111	ΔribG	D481 F12	13	6	10	7	3
112	ΔribG::ribG	D426 G11	450	474	10	7	3
113	ΔribG::ribG	D481 C7	572	608	10	7	3
114	ΔribG::ribG	D481 F12	579	586	10	7	3
115	ΔribH1	D426 G11	466	449	10	7	3
116	ΔribH1	D481 C7	518	508	10	7	3
117	ΔribH1	D481 F12	591	603	10	7	3
118	ΔribH1::ribH1	D426 G11	467	506	10	7	2
119	ΔribH1::ribH1	D481 C7	608	608	10	7	2
120	ΔribH1::ribH1	D481 F12	617	633	10	7	2
121	ΔribH1	D426 G11	573	492	10	7	3
122	ΔribH1	D481 C7	542	535	10	7	3
123	ΔribH1	D481 F12	626	605	10	7	3
124	ΔribH1::ribH1	D426 G11	533	573	10	7	3
125	ΔribH1::ribH1	D481 C7	608	608	10	7	3
126	ΔribH1::ribH1	D481 F12	624	627	10	7	3
127	WT +RF	D426 G11	484	494	10	7	3
128	WT +RF	D481 C7	554	544	10	7	3
129	WT +RF	D481 F12	623	623	10	7	3
133	PHA	D426 G11	516	485	10	7	3
134	PHA	D481 C7	588	616	10	7	3
135	PHA	D481 F12	547	533	10	7	3
136	WT +RF	D426 G11	610	599	10	8	1
137	WT +RF	D481 C7	654.5	654.5	10	8	1
138	WT +RF	D481 F12	641	648	10	8	1
139	ΔribH2	D426 G11	584	551	10	8	1
140	ΔribH2	D481 C7	533.5	538.5	10	8	1
141	ΔribH2	D481 F12	604	554	10	8	1
142	ΔribH2::ribH2	D426 G11	512	473	10	8	1
143	ΔribH2::ribH2	D481 C7	462.5	375.5	10	8	1
144	ΔribH2::ribH2	D481 F12	443	415	10	8	1
145	ΔfbiC	D426 G11	567	553	10	8	1
146	ΔfbiC	D481 C7	654.5	550.5	10	8	1
147	ΔfbiC	D481 F12	472	571	10	8	1
148	ΔfbiC::fbiC	D426 G11	548	586	10	8	1
149	ΔfbiC::fbiC	D481 C7	518.5	539.5	10	8	1
150	ΔfbiC::fbiC	D481 F12	449	492	10	8	1
151	ΔribH2 ΔribH1	D426 G11	637	647	10	8	1
152	ΔribH2 ΔribH1	D481 C7	654.5	654.5	10	8	1
153	ΔribH2 ΔribH1	D481 F12	450	509	10	8	1
154	ΔribH2 ΔribH1::ribH2	D426 G11	645	614	10	8	1
155	ΔribH2 ΔribH1::ribH2	D481 C7	546.5	490.5	10	8	1
156	ΔribH2 ΔribH1::ribH2	D481 F12	522	481	10	8	1
157	ΔribH2 ΔribH1::ribH2 ribH1	D426 G11	581	615	10	8	1
158	ΔribH2 ΔribH1::ribH2 ribH1	D481 C7	534.5	536.5	10	8	1
159	ΔribH2 ΔribH1::ribH2 ribH1	D481 F12	496	384	10	8	1
163	PHA	D426 G11	518	525	10	8	1
164	PHA	D481 C7	464.5	440.5	10	8	1
165	PHA	D481 F12	488	555	10	8	1
166	WT +RF	D426 G11	568	651	10	9	2
167	WT +RF	D481 C7	648.5	394.5	10	9	2
168	WT +RF	D481 F12	441	403	10	9	2
169	ΔribH2	D426 G11	651	651	10	9	2
170	ΔribH2	D481 C7	443.5	648.5	10	9	2
171	ΔribH2	D481 F12	254	263	10	9	2
172	ΔribH2::ribH2	D426 G11	651	651	10	9	2
173	ΔribH2::ribH2	D481 C7	648.5	648.5	10	9	2
174	ΔribH2::ribH2	D481 F12	446	350	10	9	2
175	ΔfbiC	D426 G11	651	607	10	9	2
176	ΔfbiC	D481 C7	648.5	549.5	10	9	2
177	ΔfbiC	D481 F12	416	446	10	9	2
178	ΔfbiC::fbiC	D426 G11	593	632	10	9	2
179	ΔfbiC::fbiC	D481 C7	338.5	556.5	10	9	2
180	ΔfbiC::fbiC	D481 F12	302	316	10	9	2
181	ΔribH2 ΔribH1	D426 G11	529	507	10	9	2
182	ΔribH2 ΔribH1	D481 C7	648.5	648.5	10	9	2
183	ΔribH2 ΔribH1	D481 F12	363	384	10	9	2
184	ΔribH2 ΔribH1::ribH2	D426 G11	407	320	10	9	2
185	ΔribH2 ΔribH1::ribH2	D481 C7	248.5	187.5	10	9	2
186	ΔribH2 ΔribH1::ribH2	D481 F12	267	222	10	9	2
187	ΔribH2 ΔribH1::ribH2 ribH1	D426 G11	552	537	10	9	2
188	ΔribH2 ΔribH1::ribH2 ribH1	D481 C7	498.5	506.5	10	9	2
189	ΔribH2 ΔribH1::ribH2 ribH1	D481 F12	422	429	10	9	2
193	PHA	D426 G11	640	603	10	9	2
194	PHA	D481 C7	449.5	471.5	10	9	2
195	PHA	D481 F12	549	503	10	9	2
196	WT +RF	D426 G11	658	658	10	10	3
197	WT +RF	D481 C7	687	687	10	10	3
198	WT +RF	D481 F12	416.5	391.5	10	10	3
199	ΔribH2	D426 G11	548	658	10	10	3
200	ΔribH2	D481 C7	687	687	10	10	3
201	ΔribH2	D481 F12	328.5	296.5	10	10	3
202	ΔribH2::ribH2	D426 G11	579	603	10	10	3
203	ΔribH2::ribH2	D481 C7	687	514	10	10	3
204	ΔribH2::ribH2	D481 F12	538.5	531.5	10	10	3
205	ΔfbiC	D426 G11	560	658	10	10	3
206	ΔfbiC	D481 C7	687	513	10	10	3
207	ΔfbiC	D481 F12	561.5	426.5	10	10	3
208	ΔfbiC::fbiC	D426 G11	625	582	10	10	3
209	ΔfbiC::fbiC	D481 C7	687	687	10	10	3
210	ΔfbiC::fbiC	D481 F12	348.5	279.5	10	10	3
211	ΔribH2 ΔribH1	D426 G11	658	574	10	10	3
212	ΔribH2 ΔribH1	D481 C7	687	687	10	10	3
213	ΔribH2 ΔribH1	D481 F12	529.5	441.5	10	10	3
214	ΔribH2 ΔribH1::ribH2	D426 G11	465	485	10	10	3
215	ΔribH2 ΔribH1::ribH2	D481 C7	687	475	10	10	3
216	ΔribH2 ΔribH1::ribH2	D481 F12	445.5	407.5	10	10	3
217	ΔribH2 ΔribH1::ribH2 ribH1	D426 G11	589	596	10	10	3
218	ΔribH2 ΔribH1::ribH2 ribH1	D481 C7	687	687	10	10	3
219	ΔribH2 ΔribH1::ribH2 ribH1	D481 F12	495.5	463.5	10	10	3
223	PHA	D426 G11	608	656	10	10	3
224	PHA	D481 C7	530	517	10	10	3
225	PHA	D481 F12	593.5	620.5	10	10	3

## Sheet: Average Data
No	Strain/Sample	T Cell Clone	Average	MOI	Plate	BR
1	WT +RF	D426 G11	653	10	1	1
2	WT +RF	D481 C7	630.5	10	1	1
3	WT +RF	D481 F12	685.5	10	1	1
4	ΔribA2	D426 G11	44	10	1	1
5	ΔribA2	D481 C7	13	10	1	1
6	ΔribA2	D481 F12	6	10	1	1
7	ΔribA2::ribA2	D426 G11	555	10	1	1
8	ΔribA2::ribA2	D481 C7	493	10	1	1
9	ΔribA2::ribA2	D481 F12	499.5	10	1	1
10	ΔribC	D426 G11	515.5	10	1	1
11	ΔribC	D481 C7	458	10	1	1
12	ΔribC	D481 F12	473.5	10	1	1
13	ΔribC::ribC	D426 G11	448.5	10	1	1
14	ΔribC::ribC	D481 C7	465	10	1	1
15	ΔribC::ribC	D481 F12	485	10	1	1
16	PHA	D426 G11	593.5	10	1	1
17	PHA	D481 C7	522	10	1	1
18	PHA	D481 F12	553	10	1	1
22	WT +RF	D426 G11	683.5	10	2	1
23	WT +RF	D481 C7	694	10	2	1
24	WT +RF	D481 F12	672.5	10	2	1
25	ΔribG	D426 G11	26.5	10	2	1
26	ΔribG	D481 C7	20.5	10	2	1
27	ΔribG	D481 F12	15.5	10	2	1
28	ΔribG::ribG	D426 G11	683.5	10	2	1
29	ΔribG::ribG	D481 C7	694	10	2	1
30	ΔribG::ribG	D481 F12	672.5	10	2	1
31	PHA	D426 G11	660.5	10	2	1
32	PHA	D481 C7	688	10	2	1
33	PHA	D481 F12	668.5	10	2	1
37	WT +RF	D426 G11	596.5	10	3	1
38	WT +RF	D481 C7	534.5	10	3	1
39	WT +RF	D481 F12	531	10	3	1
40	ΔribH1	D426 G11	596.5	10	3	1
41	ΔribH1	D481 C7	442	10	3	1
42	ΔribH1	D481 F12	379.5	10	3	1
43	ΔribH1::ribH1	D426 G11	529.5	10	3	1
44	ΔribH1::ribH1	D481 C7	550	10	3	1
45	ΔribH1::ribH1	D481 F12	418.5	10	3	1
46	PHA	D426 G11	419	10	3	1
47	PHA	D481 C7	402.5	10	3	1
48	PHA	D481 F12	425	10	3	1
52	WT +RF	D426 G11	590	10	4	2
53	WT +RF	D481 C7	589.5	10	4	2
54	WT +RF	D481 F12	585.5	10	4	2
55	ΔribA2	D426 G11	58.5	10	4	2
56	ΔribA2	D481 C7	14.5	10	4	2
57	ΔribA2	D481 F12	47.5	10	4	2
58	ΔribA2::ribA2	D426 G11	590	10	4	2
59	ΔribA2::ribA2	D481 C7	589.5	10	4	2
60	ΔribA2::ribA2	D481 F12	585.5	10	4	2
61	PHA	D426 G11	590	10	4	2
62	PHA	D481 C7	589.5	10	4	2
63	PHA	D481 F12	585.5	10	4	2
67	WT +RF	D426 G11	526.5	10	5	2
68	WT +RF	D481 C7	519	10	5	2
69	WT +RF	D481 F12	513.5	10	5	2
70	ΔribG	D426 G11	40.5	10	5	2
71	ΔribG	D481 C7	40	10	5	2
72	ΔribG	D481 F12	50	10	5	2
73	ΔribG::ribG	D426 G11	599.5	10	5	2
74	ΔribG::ribG	D481 C7	483.5	10	5	2
75	ΔribG::ribG	D481 F12	558.5	10	5	2
76	PHA	D426 G11	537	10	5	2
77	PHA	D481 C7	546	10	5	2
78	PHA	D481 F12	553	10	5	2
82	WT +RF	D426 G11	633	10	6	2
83	WT +RF	D481 C7	645	10	6	2
84	WT +RF	D481 F12	513.5	10	6	2
85	ΔribC	D426 G11	622	10	6	2
86	ΔribC	D481 C7	645	10	6	2
87	ΔribC	D481 F12	505	10	6	2
88	ΔribC::ribC	D426 G11	615.5	10	6	2
89	ΔribC::ribC	D481 C7	662	10	6	2
90	ΔribC::ribC	D481 F12	538.5	10	6	2
91	PHA	D426 G11	326.5	10	6	2
92	PHA	D481 C7	571	10	6	2
93	PHA	D481 F12	568	10	6	2
97	ΔribA2	D426 G11	-3	10	7	3
98	ΔribA2	D481 C7	-4	10	7	3
99	ΔribA2	D481 F12	3.5	10	7	3
100	ΔribA2::ribA2	D426 G11	475.5	10	7	3
101	ΔribA2::ribA2	D481 C7	588.5	10	7	3
102	ΔribA2::ribA2	D481 F12	581.5	10	7	3
103	ΔribC	D426 G11	438.5	10	7	3
104	ΔribC	D481 C7	503	10	7	3
105	ΔribC	D481 F12	584	10	7	3
106	ΔribC::ribC	D426 G11	516.5	10	7	3
107	ΔribC::ribC	D481 C7	527	10	7	3
108	ΔribC::ribC	D481 F12	596	10	7	3
109	ΔribG	D426 G11	-8	10	7	3
110	ΔribG	D481 C7	-4	10	7	3
111	ΔribG	D481 F12	9.5	10	7	3
112	ΔribG::ribG	D426 G11	462	10	7	3
113	ΔribG::ribG	D481 C7	590	10	7	3
114	ΔribG::ribG	D481 F12	582.5	10	7	3
115	ΔribH1	D426 G11	457.5	10	7	3
116	ΔribH1	D481 C7	513	10	7	3
117	ΔribH1	D481 F12	597	10	7	3
118	ΔribH1::ribH1	D426 G11	486.5	10	7	2
119	ΔribH1::ribH1	D481 C7	608	10	7	2
120	ΔribH1::ribH1	D481 F12	625	10	7	2
121	ΔribH1	D426 G11	532.5	10	7	3
122	ΔribH1	D481 C7	538.5	10	7	3
123	ΔribH1	D481 F12	615.5	10	7	3
124	ΔribH1::ribH1	D426 G11	553	10	7	3
125	ΔribH1::ribH1	D481 C7	608	10	7	3
126	ΔribH1::ribH1	D481 F12	625.5	10	7	3
127	WT +RF	D426 G11	489	10	7	3
128	WT +RF	D481 C7	549	10	7	3
129	WT +RF	D481 F12	623	10	7	3
133	PHA	D426 G11	500.5	10	7	3
134	PHA	D481 C7	602	10	7	3
135	PHA	D481 F12	540	10	7	3
136	WT +RF	D426 G11	604.5	10	8	1
137	WT +RF	D481 C7	654.5	10	8	1
138	WT +RF	D481 F12	644.5	10	8	1
139	ΔribH2	D426 G11	567.5	10	8	1
140	ΔribH2	D481 C7	536	10	8	1
141	ΔribH2	D481 F12	579	10	8	1
142	ΔribH2::ribH2	D426 G11	492.5	10	8	1
143	ΔribH2::ribH2	D481 C7	419	10	8	1
144	ΔribH2::ribH2	D481 F12	429	10	8	1
145	ΔfbiC	D426 G11	560	10	8	1
146	ΔfbiC	D481 C7	602.5	10	8	1
147	ΔfbiC	D481 F12	521.5	10	8	1
148	ΔfbiC::fbiC	D426 G11	567	10	8	1
149	ΔfbiC::fbiC	D481 C7	529	10	8	1
150	ΔfbiC::fbiC	D481 F12	470.5	10	8	1
151	ΔribH2 ΔribH1	D426 G11	642	10	8	1
152	ΔribH2 ΔribH1	D481 C7	654.5	10	8	1
153	ΔribH2 ΔribH1	D481 F12	479.5	10	8	1
154	ΔribH2 ΔribH1::ribH2	D426 G11	629.5	10	8	1
155	ΔribH2 ΔribH1::ribH2	D481 C7	518.5	10	8	1
156	ΔribH2 ΔribH1::ribH2	D481 F12	501.5	10	8	1
157	ΔribH2 ΔribH1::ribH2 ribH1	D426 G11	598	10	8	1
158	ΔribH2 ΔribH1::ribH2 ribH1	D481 C7	535.5	10	8	1
159	ΔribH2 ΔribH1::ribH2 ribH1	D481 F12	440	10	8	1
163	PHA	D426 G11	521.5	10	8	1
164	PHA	D481 C7	452.5	10	8	1
165	PHA	D481 F12	521.5	10	8	1
166	WT +RF	D426 G11	609.5	10	9	2
167	WT +RF	D481 C7	521.5	10	9	2
168	WT +RF	D481 F12	422	10	9	2
169	ΔribH2	D426 G11	651	10	9	2
170	ΔribH2	D481 C7	546	10	9	2
171	ΔribH2	D481 F12	258.5	10	9	2
172	ΔribH2::ribH2	D426 G11	651	10	9	2
173	ΔribH2::ribH2	D481 C7	648.5	10	9	2
174	ΔribH2::ribH2	D481 F12	398	10	9	2
175	ΔfbiC	D426 G11	629	10	9	2
176	ΔfbiC	D481 C7	599	10	9	2
177	ΔfbiC	D481 F12	431	10	9	2
178	ΔfbiC::fbiC	D426 G11	612.5	10	9	2
179	ΔfbiC::fbiC	D481 C7	447.5	10	9	2
180	ΔfbiC::fbiC	D481 F12	309	10	9	2
181	ΔribH2 ΔribH1	D426 G11	518	10	9	2
182	ΔribH2 ΔribH1	D481 C7	648.5	10	9	2
183	ΔribH2 ΔribH1	D481 F12	373.5	10	9	2
184	ΔribH2 ΔribH1::ribH2	D426 G11	363.5	10	9	2
185	ΔribH2 ΔribH1::ribH2	D481 C7	218	10	9	2
186	ΔribH2 ΔribH1::ribH2	D481 F12	244.5	10	9	2
187	ΔribH2 ΔribH1::ribH2 ribH1	D426 G11	544.5	10	9	2
188	ΔribH2 ΔribH1::ribH2 ribH1	D481 C7	502.5	10	9	2
189	ΔribH2 ΔribH1::ribH2 ribH1	D481 F12	425.5	10	9	2
193	PHA	D426 G11	621.5	10	9	2
194	PHA	D481 C7	460.5	10	9	2
195	PHA	D481 F12	526	10	9	2
196	WT +RF	D426 G11	658	10	10	3
197	WT +RF	D481 C7	687	10	10	3
198	WT +RF	D481 F12	404	10	10	3
199	ΔribH2	D426 G11	603	10	10	3
200	ΔribH2	D481 C7	687	10	10	3
201	ΔribH2	D481 F12	312.5	10	10	3
202	ΔribH2::ribH2	D426 G11	591	10	10	3
203	ΔribH2::ribH2	D481 C7	600.5	10	10	3
204	ΔribH2::ribH2	D481 F12	535	10	10	3
205	ΔfbiC	D426 G11	609	10	10	3
206	ΔfbiC	D481 C7	600	10	10	3
207	ΔfbiC	D481 F12	494	10	10	3
208	ΔfbiC::fbiC	D426 G11	603.5	10	10	3
209	ΔfbiC::fbiC	D481 C7	687	10	10	3
210	ΔfbiC::fbiC	D481 F12	314	10	10	3
211	ΔribH2 ΔribH1	D426 G11	616	10	10	3
212	ΔribH2 ΔribH1	D481 C7	687	10	10	3
213	ΔribH2 ΔribH1	D481 F12	485.5	10	10	3
214	ΔribH2 ΔribH1::ribH2	D426 G11	475	10	10	3
215	ΔribH2 ΔribH1::ribH2	D481 C7	581	10	10	3
216	ΔribH2 ΔribH1::ribH2	D481 F12	426.5	10	10	3
217	ΔribH2 ΔribH1::ribH2 ribH1	D426 G11	592.5	10	10	3
218	ΔribH2 ΔribH1::ribH2 ribH1	D481 C7	687	10	10	3
219	ΔribH2 ΔribH1::ribH2 ribH1	D481 F12	479.5	10	10	3
223	PHA	D426 G11	632	10	10	3
224	PHA	D481 C7	523.5	10	10	3
225	PHA	D481 F12	607	10	10	3

## Sheet: Percentage Wild Type
No	Strain/Sample	T Cell Clone	vs Wild Type	% Wild Type	MOI	Plate	BR
1	WT +RF	D426 G11	1	100	10	1	1
2	WT +RF	D481 C7	1	100	10	1	1
3	WT +RF	D481 F12	1	100	10	1	1
4	ΔribA2	D426 G11	0.0673813	6.73813	10	1	1
5	ΔribA2	D481 C7	0.0206186	2.06186	10	1	1
6	ΔribA2	D481 F12	0.00875274	0.875274	10	1	1
7	ΔribA2::ribA2	D426 G11	0.849923	84.9923	10	1	1
8	ΔribA2::ribA2	D481 C7	0.781919	78.1919	10	1	1
9	ΔribA2::ribA2	D481 F12	0.728665	72.8665	10	1	1
10	ΔribC	D426 G11	0.789433	78.9433	10	1	1
11	ΔribC	D481 C7	0.726408	72.6408	10	1	1
12	ΔribC	D481 F12	0.690737	69.0737	10	1	1
13	ΔribC::ribC	D426 G11	0.68683	68.683	10	1	1
14	ΔribC::ribC	D481 C7	0.73751	73.751	10	1	1
15	ΔribC::ribC	D481 F12	0.707513	70.7513	10	1	1
16	PHA	D426 G11	0.908882	90.8882	10	1	1
17	PHA	D481 C7	0.827914	82.7914	10	1	1
18	PHA	D481 F12	0.80671	80.671	10	1	1
22	WT +RF	D426 G11	1	100	10	2	1
23	WT +RF	D481 C7	1	100	10	2	1
24	WT +RF	D481 F12	1	100	10	2	1
25	ΔribG	D426 G11	0.038771	3.8771	10	2	1
26	ΔribG	D481 C7	0.0295389	2.95389	10	2	1
27	ΔribG	D481 F12	0.0230483	2.30483	10	2	1
28	ΔribG::ribG	D426 G11	1	100	10	2	1
29	ΔribG::ribG	D481 C7	1	100	10	2	1
30	ΔribG::ribG	D481 F12	1	100	10	2	1
31	PHA	D426 G11	0.96635	96.635	10	2	1
32	PHA	D481 C7	0.991354	99.1354	10	2	1
33	PHA	D481 F12	0.994052	99.4052	10	2	1
37	WT +RF	D426 G11	1	100	10	3	1
38	WT +RF	D481 C7	1	100	10	3	1
39	WT +RF	D481 F12	1	100	10	3	1
40	ΔribH1	D426 G11	1	100	10	3	1
41	ΔribH1	D481 C7	0.826941	82.6941	10	3	1
42	ΔribH1	D481 F12	0.714689	71.4689	10	3	1
43	ΔribH1::ribH1	D426 G11	0.887678	88.7678	10	3	1
44	ΔribH1::ribH1	D481 C7	1.029	102.9	10	3	1
45	ΔribH1::ribH1	D481 F12	0.788136	78.8136	10	3	1
46	PHA	D426 G11	0.702431	70.2431	10	3	1
47	PHA	D481 C7	0.75304	75.304	10	3	1
48	PHA	D481 F12	0.800377	80.0377	10	3	1
52	WT +RF	D426 G11	1	100	10	4	2
53	WT +RF	D481 C7	1	100	10	4	2
54	WT +RF	D481 F12	1	100	10	4	2
55	ΔribA2	D426 G11	0.0991525	9.91525	10	4	2
56	ΔribA2	D481 C7	0.0245971	2.45971	10	4	2
57	ΔribA2	D481 F12	0.0811272	8.11272	10	4	2
58	ΔribA2::ribA2	D426 G11	1	100	10	4	2
59	ΔribA2::ribA2	D481 C7	1	100	10	4	2
60	ΔribA2::ribA2	D481 F12	1	100	10	4	2
61	PHA	D426 G11	1	100	10	4	2
62	PHA	D481 C7	1	100	10	4	2
63	PHA	D481 F12	1	100	10	4	2
67	WT +RF	D426 G11	1	100	10	5	2
68	WT +RF	D481 C7	1	100	10	5	2
69	WT +RF	D481 F12	1	100	10	5	2
70	ΔribG	D426 G11	0.0769231	7.69231	10	5	2
71	ΔribG	D481 C7	0.0770713	7.70713	10	5	2
72	ΔribG	D481 F12	0.097371	9.7371	10	5	2
73	ΔribG::ribG	D426 G11	1.13865	113.865	10	5	2
74	ΔribG::ribG	D481 C7	0.931599	93.1599	10	5	2
75	ΔribG::ribG	D481 F12	1.08763	108.763	10	5	2
76	PHA	D426 G11	1.01994	101.994	10	5	2
77	PHA	D481 C7	1.05202	105.202	10	5	2
78	PHA	D481 F12	1.07692	107.692	10	5	2
82	WT +RF	D426 G11	1	100	10	6	2
83	WT +RF	D481 C7	1	100	10	6	2
84	WT +RF	D481 F12	1	100	10	6	2
85	ΔribC	D426 G11	0.982622	98.2622	10	6	2
86	ΔribC	D481 C7	1	100	10	6	2
87	ΔribC	D481 F12	0.983447	98.3447	10	6	2
88	ΔribC::ribC	D426 G11	0.972354	97.2354	10	6	2
89	ΔribC::ribC	D481 C7	1.02636	102.636	10	6	2
90	ΔribC::ribC	D481 F12	1.04869	104.869	10	6	2
91	PHA	D426 G11	0.515798	51.5798	10	6	2
92	PHA	D481 C7	0.885271	88.5271	10	6	2
93	PHA	D481 F12	1.10613	110.613	10	6	2
97	ΔribA2	D426 G11	-0.00613497	-0.613497	10	7	3
98	ΔribA2	D481 C7	-0.00728597	-0.728597	10	7	3
99	ΔribA2	D481 F12	0.00561798	0.561798	10	7	3
100	ΔribA2::ribA2	D426 G11	0.972393	97.2393	10	7	3
101	ΔribA2::ribA2	D481 C7	1.07195	107.195	10	7	3
102	ΔribA2::ribA2	D481 F12	0.933387	93.3387	10	7	3
103	ΔribC	D426 G11	0.896728	89.6728	10	7	3
104	ΔribC	D481 C7	0.916211	91.6211	10	7	3
105	ΔribC	D481 F12	0.9374	93.74	10	7	3
106	ΔribC::ribC	D426 G11	1.05624	105.624	10	7	3
107	ΔribC::ribC	D481 C7	0.959927	95.9927	10	7	3
108	ΔribC::ribC	D481 F12	0.956661	95.6661	10	7	3
109	ΔribG	D426 G11	-0.0163599	-1.63599	10	7	3
110	ΔribG	D481 C7	-0.00728597	-0.728597	10	7	3
111	ΔribG	D481 F12	0.0152488	1.52488	10	7	3
112	ΔribG::ribG	D426 G11	0.944785	94.4785	10	7	3
113	ΔribG::ribG	D481 C7	1.07468	107.468	10	7	3
114	ΔribG::ribG	D481 F12	0.934992	93.4992	10	7	3
115	ΔribH1	D426 G11	0.935583	93.5583	10	7	3
116	ΔribH1	D481 C7	0.934426	93.4426	10	7	3
117	ΔribH1	D481 F12	0.958266	95.8266	10	7	3
118	ΔribH1::ribH1	D426 G11	0.994888	99.4888	10	7	2
119	ΔribH1::ribH1	D481 C7	1.10747	110.747	10	7	2
120	ΔribH1::ribH1	D481 F12	1.00321	100.321	10	7	2
121	ΔribH1	D426 G11	1.08896	108.896	10	7	3
122	ΔribH1	D481 C7	0.980874	98.0874	10	7	3
123	ΔribH1	D481 F12	0.987961	98.7961	10	7	3
124	ΔribH1::ribH1	D426 G11	1.13088	113.088	10	7	3
125	ΔribH1::ribH1	D481 C7	1.10747	110.747	10	7	3
126	ΔribH1::ribH1	D481 F12	1.00401	100.401	10	7	3
127	WT +RF	D426 G11	1	100	10	7	3
128	WT +RF	D481 C7	1	100	10	7	3
129	WT +RF	D481 F12	1	100	10	7	3
133	PHA	D426 G11	1.02352	102.352	10	7	3
134	PHA	D481 C7	1.09654	109.654	10	7	3
135	PHA	D481 F12	0.866774	86.6774	10	7	3
136	WT +RF	D426 G11	1	100	10	8	1
137	WT +RF	D481 C7	1	100	10	8	1
138	WT +RF	D481 F12	1	100	10	8	1
139	ΔribH2	D426 G11	0.938792	93.8792	10	8	1
140	ΔribH2	D481 C7	0.818946	81.8946	10	8	1
141	ΔribH2	D481 F12	0.898371	89.8371	10	8	1
142	ΔribH2::ribH2	D426 G11	0.814723	81.4723	10	8	1
143	ΔribH2::ribH2	D481 C7	0.640183	64.0183	10	8	1
144	ΔribH2::ribH2	D481 F12	0.665632	66.5632	10	8	1
145	ΔfbiC	D426 G11	0.926385	92.6385	10	8	1
146	ΔfbiC	D481 C7	0.92055	92.055	10	8	1
147	ΔfbiC	D481 F12	0.809154	80.9154	10	8	1
148	ΔfbiC::fbiC	D426 G11	0.937965	93.7965	10	8	1
149	ΔfbiC::fbiC	D481 C7	0.808251	80.8251	10	8	1
150	ΔfbiC::fbiC	D481 F12	0.730023	73.0023	10	8	1
151	ΔribH2 ΔribH1	D426 G11	1.06203	106.203	10	8	1
152	ΔribH2 ΔribH1	D481 C7	1	100	10	8	1
153	ΔribH2 ΔribH1	D481 F12	0.743988	74.3988	10	8	1
154	ΔribH2 ΔribH1::ribH2	D426 G11	1.04136	104.136	10	8	1
155	ΔribH2 ΔribH1::ribH	D481 C7	0.792208	79.2208	10	8	1
156	ΔribH2 ΔribH1::ribH2	D481 F12	0.778123	77.8123	10	8	1
157	ΔribH2 ΔribH1::ribH2 ribH1	D426 G11	0.989247	98.9247	10	8	1
158	ΔribH2 ΔribH1::ribH2 ribH1	D481 C7	0.818182	81.8182	10	8	1
159	ΔribH2 ΔribH1::ribH2 ribH1	D481 F12	0.6827	68.27	10	8	1
163	PHA	D426 G11	0.862696	86.2696	10	8	1
164	PHA	D481 C7	0.691367	69.1367	10	8	1
165	PHA	D481 F12	0.809154	80.9154	10	8	1
166	WT +RF	D426 G11	1	100	10	9	2
167	WT +RF	D481 C7	1	100	10	9	2
168	WT +RF	D481 F12	1	100	10	9	2
169	ΔribH2	D426 G11	1.06809	106.809	10	9	2
170	ΔribH2	D481 C7	1.04698	104.698	10	9	2
171	ΔribH2	D481 F12	0.612559	61.2559	10	9	2
172	ΔribH2::ribH2	D426 G11	1.06809	106.809	10	9	2
173	ΔribH2::ribH2	D481 C7	1.24353	124.353	10	9	2
174	ΔribH2::ribH2	D481 F12	0.943128	94.3128	10	9	2
175	ΔfbiC	D426 G11	1.03199	103.199	10	9	2
176	ΔfbiC	D481 C7	1.14861	114.861	10	9	2
177	ΔfbiC	D481 F12	1.02133	102.133	10	9	2
178	ΔfbiC::fbiC	D426 G11	1.00492	100.492	10	9	2
179	ΔfbiC::fbiC	D481 C7	0.858102	85.8102	10	9	2
180	ΔfbiC::fbiC	D481 F12	0.732227	73.2227	10	9	2
181	ΔribH2 ΔribH1	D426 G11	0.849877	84.9877	10	9	2
182	ΔribH2 ΔribH1	D481 C7	1.24353	124.353	10	9	2
183	ΔribH2 ΔribH1	D481 F12	0.885071	88.5071	10	9	2
184	ΔribH2 ΔribH1::ribH2	D426 G11	0.59639	59.639	10	9	2
185	ΔribH2 ΔribH1::ribH2	D481 C7	0.418025	41.8025	10	9	2
186	ΔribH2 ΔribH1::ribH2	D481 F12	0.579384	57.9384	10	9	2
187	ΔribH2 ΔribH1::ribH2 ribH1	D426 G11	0.893355	89.3355	10	9	2
188	ΔribH2 ΔribH1::ribH2 ribH1	D481 C7	0.963567	96.3567	10	9	2
189	ΔribH2 ΔribH1::ribH2 ribH1	D481 F12	1.00829	100.829	10	9	2
193	PHA	D426 G11	1.01969	101.969	10	9	2
194	PHA	D481 C7	0.88303	88.303	10	9	2
195	PHA	D481 F12	1.24645	124.645	10	9	2
196	WT +RF	D426 G11	1	100	10	10	3
197	WT +RF	D481 C7	1	100	10	10	3
198	WT +RF	D481 F12	1	100	10	10	3
199	ΔribH2	D426 G11	0.916413	91.6413	10	10	3
200	ΔribH2	D481 C7	1	100	10	10	3
201	ΔribH2	D481 F12	0.773515	77.3515	10	10	3
202	ΔribH2::ribH2	D426 G11	0.898176	89.8176	10	10	3
203	ΔribH2::ribH2	D481 C7	0.87409	87.409	10	10	3
204	ΔribH2::ribH2	D481 F12	1.32426	132.426	10	10	3
205	ΔfbiC	D426 G11	0.925532	92.5532	10	10	3
206	ΔfbiC	D481 C7	0.873362	87.3362	10	10	3
207	ΔfbiC	D481 F12	1.22277	122.277	10	10	3
208	ΔfbiC::fbiC	D426 G11	0.917173	91.7173	10	10	3
209	ΔfbiC::fbiC	D481 C7	1	100	10	10	3
210	ΔfbiC::fbiC	D481 F12	0.777228	77.7228	10	10	3
211	ΔribH2 ΔribH1	D426 G11	0.93617	93.617	10	10	3
212	ΔribH2 ΔribH1	D481 C7	1	100	10	10	3
213	ΔribH2 ΔribH1	D481 F12	1.20173	120.173	10	10	3
214	ΔribH2 ΔribH1::ribH2	D426 G11	0.721884	72.1884	10	10	3
215	ΔribH2 ΔribH1::ribH2	D481 C7	0.845706	84.5706	10	10	3
216	ΔribH2 ΔribH1::ribH2	D481 F12	1.05569	105.569	10	10	3
217	ΔribH2 ΔribH1::ribH2 ribH1	D426 G11	0.900456	90.0456	10	10	3
218	ΔribH2 ΔribH1::ribH2 ribH1	D481 C7	1	100	10	10	3
219	ΔribH2 ΔribH1::ribH2 ribH1	D481 F12	1.18688	118.688	10	10	3
223	PHA	D426 G11	0.960486	96.0486	10	10	3
224	PHA	D481 C7	0.762009	76.2009	10	10	3
225	PHA	D481 F12	1.50248	150.248	10	10	3

## Sheet: MR1 Blocking Raw Data
No	Strain/Sample	T Cell Clone	Treatment	TR 1	TR 2	MOI	Plate	BR
1	WT +RF	D426 G11	No Antibody	299	343	5	1	1			TR: Technical Replicate
2	WT +RF	D426 G11	No Antibody	200	145	1	1	1			MOI: Multiplicity of Infection
3	WT +RF	D426 G11	Anti-MR1	247	205	5	1	1			BR: Biological Replicate
4	WT +RF	D426 G11	Anti-MR1	59	55	1	1	1
5	WT +RF	D426 G11	Isotype Control	299	313	5	1	1
6	WT +RF	D426 G11	Isotype Control	132	131	1	1	1
7	ΔribA2	D426 G11	No Antibody	59	63	5	1	1
8	ΔribA2	D426 G11	No Antibody	48	73	1	1	1
9	ΔribA2	D426 G11	Anti-MR1	7	6	5	1	1
10	ΔribA2	D426 G11	Anti-MR1	2	1	1	1	1
11	ΔribA2	D426 G11	Isotype Control	84	66	5	1	1
12	ΔribA2	D426 G11	Isotype Control	69	82	1	1	1
13	ΔribG	D426 G11	No Antibody	68	62	5	1	1
14	ΔribG	D426 G11	No Antibody	60	93	1	1	1
15	ΔribG	D426 G11	Anti-MR1	18	25	5	1	1
16	ΔribG	D426 G11	Anti-MR1	15	21	1	1	1
17	ΔribG	D426 G11	Isotype Control	133	113	5	1	1
18	ΔribG	D426 G11	Isotype Control	70	63	1	1	1
19	PHA	D426 G11	No Antibody	700	700	Nil	1	1
20	Uninfected	D426 G11	No Antibody	75	69	Nil	1	1
21	WT +RF	D481 C7	No Antibody	269	275	5	2	1
22	WT +RF	D481 C7	No Antibody	115	145	1	2	1
23	WT +RF	D481 C7	Anti-MR1	137	142	5	2	1
24	WT +RF	D481 C7	Anti-MR1	57	54	1	2	1
25	WT +RF	D481 C7	Isotype Control	309	276	5	2	1
26	WT +RF	D481 C7	Isotype Control	102	89	1	2	1
27	ΔribA2	D481 C7	No Antibody	14	21	5	2	1
28	ΔribA2	D481 C7	No Antibody	33	23	1	2	1
29	ΔribA2	D481 C7	Anti-MR1	8	11	5	2	1
30	ΔribA2	D481 C7	Anti-MR1	5	3	1	2	1
31	ΔribA2	D481 C7	Isotype Control	32	24	5	2	1
32	ΔribA2	D481 C7	Isotype Control	26	8	1	2	1
33	ΔribG	D481 C7	No Antibody	36	48	5	2	1
34	ΔribG	D481 C7	No Antibody	33	31	1	2	1
35	ΔribG	D481 C7	Anti-MR1	14	30	5	2	1
36	ΔribG	D481 C7	Anti-MR1	4	18	1	2	1
37	ΔribG	D481 C7	Isotype Control	32	32	5	2	1
38	ΔribG	D481 C7	Isotype Control	6	14	1	2	1
39	PHA	D481 C7	No Antibody	548	590	Nil	2	1
40	Uninfected	D481 C7	No Antibody	39	24	Nil	2	1
41	WT +RF	D481 F12	No Antibody	270	299	5	3	1
42	WT +RF	D481 F12	No Antibody	77	91	1	3	1
43	WT +RF	D481 F12	Anti-MR1	75	82	5	3	1
44	WT +RF	D481 F12	Anti-MR1	29	31	1	3	1
45	WT +RF	D481 F12	Isotype Control	248	226	5	3	1
46	WT +RF	D481 F12	Isotype Control	70	83	1	3	1
47	ΔribA2	D481 F12	No Antibody	22	16	5	3	1
48	ΔribA2	D481 F12	No Antibody	23	22	1	3	1
49	ΔribA2	D481 F12	Anti-MR1	7	17	5	3	1
50	ΔribA2	D481 F12	Anti-MR1	3	9	1	3	1
51	ΔribA2	D481 F12	Isotype Control	10	16	5	3	1
52	ΔribA2	D481 F12	Isotype Control	14	13	1	3	1
53	ΔribG	D481 F12	No Antibody	37	38	5	3	1
54	ΔribG	D481 F12	No Antibody	25	16	1	3	1
55	ΔribG	D481 F12	Anti-MR1	14	14	5	3	1
56	ΔribG	D481 F12	Anti-MR1	10	9	1	3	1
57	ΔribG	D481 F12	Isotype Control	31	38	5	3	1
58	ΔribG	D481 F12	Isotype Control	11	12	1	3	1
59	PHA	D481 F12	No Antibody	651	700	Nil	3	1
60	Uninfected	D481 F12	No Antibody	15	3	Nil	3	1
61	WT +RF	D426 G11	No Antibody	397	354	5	4	2
62	WT +RF	D426 G11	No Antibody	133	165	1	4	2
63	WT +RF	D426 G11	Anti-MR1	230	252	5	4	2
64	WT +RF	D426 G11	Anti-MR1	67	80	1	4	2
65	WT +RF	D426 G11	Isotype Control	372	309	5	4	2
66	WT +RF	D426 G11	Isotype Control	101	178	1	4	2
67	ΔribA2	D426 G11	No Antibody	128	94	5	4	2
68	ΔribA2	D426 G11	No Antibody	109	85	1	4	2
69	ΔribA2	D426 G11	Anti-MR1	29	32	5	4	2
70	ΔribA2	D426 G11	Anti-MR1	25	28	1	4	2
71	ΔribA2	D426 G11	Isotype Control	130	104	5	4	2
72	ΔribA2	D426 G11	Isotype Control	104	85	1	4	2
73	ΔribG	D426 G11	No Antibody	87	102	5	4	2
74	ΔribG	D426 G11	No Antibody	94	86	1	4	2
75	ΔribG	D426 G11	Anti-MR1	31	25	5	4	2
76	ΔribG	D426 G11	Anti-MR1	41	31	1	4	2
77	ΔribG	D426 G11	Isotype Control	121	102	5	4	2
78	ΔribG	D426 G11	Isotype Control	100	110	1	4	2
79	PHA	D426 G11	No Antibody	700	700	Nil	4	2
80	Uninfected	D426 G11	No Antibody	99	112	Nil	4	2
81	WT +RF	D481 C7	No Antibody	306	295	5	5	2
82	WT +RF	D481 C7	No Antibody	102	121	1	5	2
83	WT +RF	D481 C7	Anti-MR1	217	208	5	5	2
84	WT +RF	D481 C7	Anti-MR1	62	70	1	5	2
85	WT +RF	D481 C7	Isotype Control	289	271	5	5	2
86	WT +RF	D481 C7	Isotype Control	106	108	1	5	2
87	ΔribA2	D481 C7	No Antibody	56	56	5	5	2
88	ΔribA2	D481 C7	No Antibody	38	70	1	5	2
89	ΔribA2	D481 C7	Anti-MR1	31	26	5	5	2
90	ΔribA2	D481 C7	Anti-MR1	20	22	1	5	2
91	ΔribA2	D481 C7	Isotype Control	79	36	5	5	2
92	ΔribA2	D481 C7	Isotype Control	45	41	1	5	2
93	ΔribG	D481 C7	No Antibody	65	59	5	5	2
94	ΔribG	D481 C7	No Antibody	52	52	1	5	2
95	ΔribG	D481 C7	Anti-MR1	22	13	5	5	2
96	ΔribG	D481 C7	Anti-MR1	29	30	1	5	2
97	ΔribG	D481 C7	Isotype Control	37	45	5	5	2
98	ΔribG	D481 C7	Isotype Control	37	33	1	5	2
99	PHA	D481 C7	No Antibody	660	639	Nil	5	2
100	Uninfected	D481 C7	No Antibody	41	50	Nil	5	2
101	WT +RF	D481 F12	No Antibody	305	293	5	6	2
102	WT +RF	D481 F12	No Antibody	105	90	1	6	2
103	WT +RF	D481 F12	Anti-MR1	137	112	5	6	2
104	WT +RF	D481 F12	Anti-MR1	26	15	1	6	2
105	WT +RF	D481 F12	Isotype Control	278	262	5	6	2
106	WT +RF	D481 F12	Isotype Control	95	91	1	6	2
107	ΔribA2	D481 F12	No Antibody	12	10	5	6	2
108	ΔribA2	D481 F12	No Antibody	10	15	1	6	2
109	ΔribA2	D481 F12	Anti-MR1	7	2	5	6	2
110	ΔribA2	D481 F12	Anti-MR1	2	3	1	6	2
111	ΔribA2	D481 F12	Isotype Control	12	4	5	6	2
112	ΔribA2	D481 F12	Isotype Control	15	17	1	6	2
113	ΔribG	D481 F12	No Antibody	43	36	5	6	2
114	ΔribG	D481 F12	No Antibody	23	21	1	6	2
115	ΔribG	D481 F12	Anti-MR1	25	34	5	6	2
116	ΔribG	D481 F12	Anti-MR1	20	9	1	6	2
117	ΔribG	D481 F12	Isotype Control	46	38	5	6	2
118	ΔribG	D481 F12	Isotype Control	20	21	1	6	2
119	PHA	D481 F12	No Antibody	650	636	Nil	6	2
120	Uninfected	D481 F12	No Antibody	13	9	Nil	6	2
121	WT +RF	D426 G11	No Antibody	303	314	5	7	3
122	WT +RF	D426 G11	No Antibody	126	133	1	7	3
123	WT +RF	D426 G11	Anti-MR1	204	196	5	7	3
124	WT +RF	D426 G11	Anti-MR1	76	73	1	7	3
125	WT +RF	D426 G11	Isotype Control	314	295	5	7	3
126	WT +RF	D426 G11	Isotype Control	140	109	1	7	3
127	ΔribA2	D426 G11	No Antibody	32	43	5	7	3
128	ΔribA2	D426 G11	No Antibody	27	30	1	7	3
129	ΔribA2	D426 G11	Anti-MR1	3	2	5	7	3
130	ΔribA2	D426 G11	Anti-MR1	4	2	1	7	3
131	ΔribA2	D426 G11	Isotype Control	43	57	5	7	3
132	ΔribA2	D426 G11	Isotype Control	20	41	1	7	3
133	ΔribG	D426 G11	No Antibody	60	72	5	7	3
134	ΔribG	D426 G11	No Antibody	54	66	1	7	3
135	ΔribG	D426 G11	Anti-MR1	8	22	5	7	3
136	ΔribG	D426 G11	Anti-MR1	5	8	1	7	3
137	ΔribG	D426 G11	Isotype Control	47	55	5	7	3
138	ΔribG	D426 G11	Isotype Control	41	43	1	7	3
139	PHA	D426 G11	No Antibody	636	658	Nil	7	3
140	Uninfected	D426 G11	No Antibody	43	40	Nil	7	3
141	WT +RF	D481 C7	No Antibody	295	296	5	8	3
142	WT +RF	D481 C7	No Antibody	146	145	1	8	3
143	WT +RF	D481 C7	Anti-MR1	343	246	5	8	3
144	WT +RF	D481 C7	Anti-MR1	62	102	1	8	3
145	WT +RF	D481 C7	Isotype Control	323	317	5	8	3
146	WT +RF	D481 C7	Isotype Control	109	120	1	8	3
147	ΔribA2	D481 C7	No Antibody	23	32	5	8	3
148	ΔribA2	D481 C7	No Antibody	28	12	1	8	3
149	ΔribA2	D481 C7	Anti-MR1	7	5	5	8	3
150	ΔribA2	D481 C7	Anti-MR1	4	1	1	8	3
151	ΔribA2	D481 C7	Isotype Control	18	29	5	8	3
152	ΔribA2	D481 C7	Isotype Control	26	19	1	8	3
153	ΔribG	D481 C7	No Antibody	28	45	5	8	3
154	ΔribG	D481 C7	No Antibody	28	32	1	8	3
155	ΔribG	D481 C7	Anti-MR1	21	25	5	8	3
156	ΔribG	D481 C7	Anti-MR1	6	14	1	8	3
157	ΔribG	D481 C7	Isotype Control	46	47	5	8	3
158	ΔribG	D481 C7	Isotype Control	24	8	1	8	3
159	PHA	D481 C7	No Antibody	543	564	Nil	8	3
160	Uninfected	D481 C7	No Antibody	33	22	Nil	8	3
161	WT +RF	D481 F12	No Antibody	332	401	5	9	3
162	WT +RF	D481 F12	No Antibody	102	119	1	9	3
163	WT +RF	D481 F12	Anti-MR1	132	152	5	9	3
164	WT +RF	D481 F12	Anti-MR1	31	48	1	9	3
165	WT +RF	D481 F12	Isotype Control	273	296	5	9	3
166	WT +RF	D481 F12	Isotype Control	98	104	1	9	3
167	ΔribA2	D481 F12	No Antibody	13	10	5	9	3
168	ΔribA2	D481 F12	No Antibody	9	6	1	9	3
169	ΔribA2	D481 F12	Anti-MR1	10	9	5	9	3
170	ΔribA2	D481 F12	Anti-MR1	8	6	1	9	3
171	ΔribA2	D481 F12	Isotype Control	12	6	5	9	3
172	ΔribA2	D481 F12	Isotype Control	7	12	1	9	3
173	ΔribG	D481 F12	No Antibody	32	32	5	9	3
174	ΔribG	D481 F12	No Antibody	15	16	1	9	3
175	ΔribG	D481 F12	Anti-MR1	14	18	5	9	3
176	ΔribG	D481 F12	Anti-MR1	6	16	1	9	3
177	ΔribG	D481 F12	Isotype Control	31	38	5	9	3
178	ΔribG	D481 F12	Isotype Control	14	11	1	9	3
179	PHA	D481 F12	No Antibody	560	689	Nil	9	3
180	Uninfected	D481 F12	No Antibody	15	17	Nil	9	3

## Sheet: MR1 Blocking Background
Background (Uninfected)
No	Strain/Sample	T Cell Clone	TR 1	TR 2	Average	Plate
20	Uninfected	D426 G11	75	69	72	1
40	Uninfected	D481 C7	39	24	31.5	2
60	Uninfected	D481 F12	15	3	9	3
80	Uninfected	D426 G11	99	112	105.5	4
100	Uninfected	D481 C7	41	50	45.5	5
120	Uninfected	D481 F12	13	9	11	6
140	Uninfected	D426 G11	43	40	41.5	7
160	Uninfected	D481 C7	33	22	27.5	8
180	Uninfected	D481 F12	15	17	16	9

## Sheet: MR1 Blocking PHA
No	Strain/Sample	T Cell Clone	TR 1	TR 2	Average	Plate	BR
19	PHA	D426 G11	700	700	700	1	1
39	PHA	D481 C7	548	590	569	2	1
59	PHA	D481 F12	651	700	675.5	3	1
79	PHA	D426 G11	700	700	700	4	2
99	PHA	D481 C7	660	639	649.5	5	2
119	PHA	D481 F12	650	636	643	6	2
139	PHA	D426 G11	636	658	647	7	3
159	PHA	D481 C7	543	564	553.5	8	3
179	PHA	D481 F12	560	689	624.5	9	3

[truncated: 3 more sheets: MR1 Block Raw Data - Background, MR1 Blocking Average Data, MR1 Block Percentage Wild Type]
