# Supplementary material for: Disruption of riboflavin biosynthesis in mycobacteria establishes riboflavin pathway intermediates as key precursors of MAIT cell agonists
Source: PLoS Pathog. 2025 Jul 1;21(7):e1012632. doi: 10.1371/journal.ppat.1012632 (PMC12240317; doi:10.1371/journal.ppat.1012632)
Supplement: S4 Data — (XLSX) [file ppat.1012632.s029.xlsx]

## Sheet: Descrption
Sheet	Sheet Name	Description
2	Raw Data	Raw Spot Forming Units (SFUs) Counts
3	Background	Negative Control SFUs (per plate)
4	PHA	PHA Control SFUs (per plate)
5	Raw Data - Background	Negative Control SFUs (per plate) substracted from Raw Spot Forming Units (SFUs) Counts
6	Average Data	Average of Technical Replicates in Sheet 5
7	Percentage Wild Type	Sheet 6 normalized to Wild Type
8	Percentage D454 H1-2 No Antibody	Sheet 6 normalized to D454 H1-2 No Antibody

## Sheet: Raw Data
No	Strain/Sample	T Cell Clone	Treatment	TR 1	TR 2	MOI	Plate	BR
1	Wild Type +RF	G11	No Antibody	399	370	10	1	1			TR: Technical Replicate
2	Wild Type +RF	G11	anti-MR1	130	124	10	1	1			MOI: Multiplicity of Infection
3	Wild Type +RF	G11	Isotype	383	364	10	1	1			BR: Biological Replicate
4	ΔribA2	G11	No Antibody	61	55	10	1	1			TNTC = 700
5	ΔribA2	G11	anti-MR1	9	11	10	1	1
6	ΔribA2	G11	Isotype	76	62	10	1	1
7	ΔribA2::ribA2	G11	No Antibody	543	649	10	1	1
8	ΔribA2::ribA2	G11	anti-MR1	458	490	10	1	1
9	ΔribA2::ribA2	G11	Isotype	634	582	10	1	1
10	ΔribC	G11	No Antibody	567	665	10	1	1
11	ΔribC	G11	anti-MR1	342	342	10	1	1
12	ΔribC	G11	Isotype	654	678	10	1	1
13	ΔribC::ribC	G11	No Antibody	330	367	10	1	1
14	ΔribC::ribC	G11	anti-MR1	187	115	10	1	1
15	ΔribC::ribC	G11	Isotype	297	352	10	1	1
16	ΔribH	G11	No Antibody	469	514	10	1	1
17	ΔribH1	G11	anti-MR1	441	499	10	1	1
18	ΔribH1	G11	Isotype	559	516	10	1	1
19	ΔribH::ribH	G11	No Antibody	520	468	10	1	1
20	ΔribH1::ribH1	G11	anti-MR1	332	265	10	1	1
21	ΔribH1::ribH1	G11	Isotype	480	511	10	1	1
22	PHA	G11	No Antibody	700	700	10	1	1
23	Uninfected	G11	No Antibody	88	99	10	1	1
24	Wild Type +RF	D481 C7	No Antibody	100	97	10	2	1
25	Wild Type +RF	D481 C7	anti-MR1	38	49	10	2	1
26	Wild Type +RF	D481 C7	Isotype	117	119	10	2	1
27	ΔribA2	D481 C7	No Antibody	7	4	10	2	1
28	ΔribA2	D481 C7	anti-MR1	3	5	10	2	1
29	ΔribA2	D481 C7	Isotype	5	7	10	2	1
30	ΔribA2::ribA2	D481 C7	No Antibody	117	112	10	2	1
31	ΔribA2::ribA2	D481 C7	anti-MR1	31	43	10	2	1
32	ΔribA2::ribA2	D481 C7	Isotype	83	100	10	2	1
33	ΔribC	D481 C7	No Antibody	70	89	10	2	1
34	ΔribC	D481 C7	anti-MR1	31	23	10	2	1
35	ΔribC	D481 C7	Isotype	75	88	10	2	1
36	ΔribC::ribC	D481 C7	No Antibody	47	34	10	2	1
37	ΔribC::ribC	D481 C7	anti-MR1	21	16	10	2	1
38	ΔribC::ribC	D481 C7	Isotype	49	40	10	2	1
39	ΔribH	D481 C7	No Antibody	77	86	10	2	1
40	ΔribH1	D481 C7	anti-MR1	52	53	10	2	1
41	ΔribH1	D481 C7	Isotype	89	66	10	2	1
42	ΔribH::ribH	D481 C7	No Antibody	166	201	10	2	1
43	ΔribH1::ribH1	D481 C7	anti-MR1	92	107	10	2	1
44	ΔribH1::ribH1	D481 C7	Isotype	517	196	10	2	1
45	PHA	D481 C7	No Antibody	288	330	10	2	1
46	Uninfected	D481 C7	No Antibody	4	17	10	2	1
47	Wild Type +RF	D481 F12	No Antibody	227	200	10	3	1
48	Wild Type +RF	D481 F12	anti-MR1	62	60	10	3	1
49	Wild Type +RF	D481 F12	Isotype	154	228	10	3	1
50	ΔribA2	D481 F12	No Antibody	4	8	10	3	1
51	ΔribA2	D481 F12	anti-MR1	6	1	10	3	1
52	ΔribA2	D481 F12	Isotype	6	8	10	3	1
53	ΔribA2::ribA2	D481 F12	No Antibody	311	322	10	3	1
54	ΔribA2::ribA2	D481 F12	anti-MR1	107	61	10	3	1
55	ΔribA2::ribA2	D481 F12	Isotype	246	231	10	3	1
56	ΔribC	D481 F12	No Antibody	87	130	10	3	1
57	ΔribC	D481 F12	anti-MR1	14	13	10	3	1
58	ΔribC	D481 F12	Isotype	140	103	10	3	1
59	ΔribC::ribC	D481 F12	No Antibody	33	37	10	3	1
60	ΔribC::ribC	D481 F12	anti-MR1	18	11	10	3	1
61	ΔribC::ribC	D481 F12	Isotype	45	78	10	3	1
62	ΔribH	D481 F12	No Antibody	218	256	10	3	1
63	ΔribH1	D481 F12	anti-MR1	129	124	10	3	1
64	ΔribH1	D481 F12	Isotype	285	225	10	3	1
65	ΔribH::ribH	D481 F12	No Antibody	360	407	10	3	1
66	ΔribH1::ribH1	D481 F12	anti-MR1	103	80	10	3	1
67	ΔribH1::ribH1	D481 F12	Isotype	236	278	10	3	1
68	PHA	D481 F12	No Antibody	562	645	10	3	1
69	Uninfected	D481 F12	No Antibody	3	10	10	3	1
70	Wild Type +RF	D454 H1-2	No Antibody	277	221	10	4	1
71	Wild Type +RF	D454 H1-2	anti-MR1	277	337	10	4	1
72	Wild Type +RF	D454 H1-2	Isotype	373	317	10	4	1
73	ΔribA2	D454 H1-2	No Antibody	112	99	10	4	1
74	ΔribA2	D454 H1-2	anti-MR1	71	58	10	4	1
75	ΔribA2	D454 H1-2	Isotype	37	52	10	4	1
76	ΔribA2::ribA2	D454 H1-2	No Antibody	264	287	10	4	1
77	ΔribA2::ribA2	D454 H1-2	anti-MR1	254	273	10	4	1
78	ΔribA2::ribA2	D454 H1-2	Isotype	279	315	10	4	1
79	ΔribC	D454 H1-2	No Antibody	371	318	10	4	1
80	ΔribC	D454 H1-2	anti-MR1	344	296	10	4	1
81	ΔribC	D454 H1-2	Isotype	275	368	10	4	1
82	ΔribC::ribC	D454 H1-2	No Antibody	151	108	10	4	1
83	ΔribC::ribC	D454 H1-2	anti-MR1	73	57	10	4	1
84	ΔribC::ribC	D454 H1-2	Isotype	79	74	10	4	1
85	ΔribH	D454 H1-2	No Antibody	159	122	10	4	1
86	ΔribH1	D454 H1-2	anti-MR1	117	102	10	4	1
87	ΔribH1	D454 H1-2	Isotype	97	119	10	4	1
88	ΔribH::ribH	D454 H1-2	No Antibody	624	700	10	4	1
89	ΔribH1::ribH1	D454 H1-2	anti-MR1	589	467	10	4	1
90	ΔribH1::ribH1	D454 H1-2	Isotype	593	540	10	4	1
91	PHA	D454 H1-2	No Antibody	700	700	10	4	1
92	Uninfected	D454 H1-2	No Antibody	43	48	10	4	1
93	Wild Type +RF	G11	No Antibody	356	388	10	5	2
94	Wild Type +RF	G11	anti-MR1	95	93	10	5	2
95	Wild Type +RF	G11	Isotype	373	356	10	5	2
96	ΔribA2	G11	No Antibody	28	23	10	5	2
97	ΔribA2	G11	anti-MR1	16	3	10	5	2
98	ΔribA2	G11	Isotype	15	33	10	5	2
99	ΔribA2::ribA2	G11	No Antibody	369	367	10	5	2
100	ΔribA2::ribA2	G11	anti-MR1	157	171	10	5	2
101	ΔribA2::ribA2	G11	Isotype	327	363	10	5	2
102	ΔribC	G11	No Antibody	418	406	10	5	2
103	ΔribC	G11	anti-MR1	87	52	10	5	2
104	ΔribC	G11	Isotype	336	318	10	5	2
105	ΔribC::ribC	G11	No Antibody	206	201	10	5	2
106	ΔribC::ribC	G11	anti-MR1	65	58	10	5	2
107	ΔribC::ribC	G11	Isotype	166	195	10	5	2
108	ΔribH	G11	No Antibody	539	482	10	5	2
109	ΔribH1	G11	anti-MR1	338	305	10	5	2
110	ΔribH1	G11	Isotype	369	442	10	5	2
111	ΔribH::ribH	G11	No Antibody	404	408	10	5	2
112	ΔribH1::ribH1	G11	anti-MR1	162	168	10	5	2
113	ΔribH1::ribH1	G11	Isotype	357	397	10	5	2
114	PHA	G11	No Antibody	583	543	10	5	2
115	Uninfected	G11	No Antibody	40	24	10	5	2
116	M.smeg	G11	No Antibody	510	517	10	5	2
117	M.smeg	G11	No Antibody	515	569	10	5	2
118	M.smeg	G11	No Antibody	539	570	10	5	2
119	Wild Type +RF	D481 C7	No Antibody	149	152	10	6	2
120	Wild Type +RF	D481 C7	anti-MR1	14	13	10	6	2
121	Wild Type +RF	D481 C7	Isotype	122	174	10	6	2
122	ΔribA2	D481 C7	No Antibody	0	3	10	6	2
123	ΔribA2	D481 C7	anti-MR1	0	3	10	6	2
124	ΔribA2	D481 C7	Isotype	1	0	10	6	2
125	ΔribA2::ribA2	D481 C7	No Antibody	240	221	10	6	2
126	ΔribA2::ribA2	D481 C7	anti-MR1	101	39	10	6	2
127	ΔribA2::ribA2	D481 C7	Isotype	70	41	10	6	2
128	ΔribC	D481 C7	No Antibody	498	345	10	6	2
129	ΔribC	D481 C7	anti-MR1	28	28	10	6	2
130	ΔribC	D481 C7	Isotype	171	175	10	6	2
131	ΔribC::ribC	D481 C7	No Antibody	70	73	10	6	2
132	ΔribC::ribC	D481 C7	anti-MR1	9	10	10	6	2
133	ΔribC::ribC	D481 C7	Isotype	70	57	10	6	2
134	ΔribH	D481 C7	No Antibody	353	319	10	6	2
135	ΔribH1	D481 C7	anti-MR1	263	304	10	6	2
136	ΔribH1	D481 C7	Isotype	400	469	10	6	2
137	ΔribH::ribH	D481 C7	No Antibody	354	364	10	6	2
138	ΔribH1::ribH1	D481 C7	anti-MR1	172	112	10	6	2
139	ΔribH1::ribH1	D481 C7	Isotype	238	319	10	6	2
140	PHA	D481 C7	No Antibody	557	475	10	6	2
141	Uninfected	D481 C7	No Antibody	21	17	10	6	2
142	M.smeg	D481 C7	No Antibody	367	419	10	6	2
143	M.smeg	D481 C7	No Antibody	551	535	10	6	2
144	M.smeg	D481 C7	No Antibody	419	471	10	6	2
145	Wild Type +RF	D454 H1-2	No Antibody	439	479	10	7	2
146	Wild Type +RF	D454 H1-2	anti-MR1	442	485	10	7	2
147	Wild Type +RF	D454 H1-2	Isotype	415	461	10	7	2
148	ΔribA2	D454 H1-2	No Antibody	154	151	10	7	2
149	ΔribA2	D454 H1-2	anti-MR1	162	159	10	7	2
150	ΔribA2	D454 H1-2	Isotype	166	159	10	7	2
151	ΔribA2::ribA2	D454 H1-2	No Antibody	415	441	10	7	2
152	ΔribA2::ribA2	D454 H1-2	anti-MR1	483	509	10	7	2
153	ΔribA2::ribA2	D454 H1-2	Isotype	524	432	10	7	2
154	ΔribC	D454 H1-2	No Antibody	410	513	10	7	2
155	ΔribC	D454 H1-2	anti-MR1	479	461	10	7	2
156	ΔribC	D454 H1-2	Isotype	436	437	10	7	2
157	ΔribC::ribC	D454 H1-2	No Antibody	150	203	10	7	2
158	ΔribC::ribC	D454 H1-2	anti-MR1	183	214	10	7	2
159	ΔribC::ribC	D454 H1-2	Isotype	212	167	10	7	2
160	ΔribH	D454 H1-2	No Antibody	158	152	10	7	2
161	ΔribH1	D454 H1-2	anti-MR1	196	225	10	7	2
162	ΔribH1	D454 H1-2	Isotype	163	154	10	7	2
163	ΔribH::ribH	D454 H1-2	No Antibody	338	429	10	7	2
164	ΔribH1::ribH1	D454 H1-2	anti-MR1	438	439	10	7	2
165	ΔribH1::ribH1	D454 H1-2	Isotype	487	450	10	7	2
166	PHA	D454 H1-2	No Antibody	538	408	10	7	2
167	Uninfected	D454 H1-2	No Antibody	37	71	10	7	2
168	M.smeg	D454 H1-2	No Antibody	77	80	10	7	2
169	M.smeg	D454 H1-2	No Antibody	47	63	10	7	2
170	M.smeg	D454 H1-2	No Antibody	49	63	10	7	2
171	Wild Type +RF	D426 G11	No Antibody	412	429	10	8	3
172	Wild Type +RF	D426 G11	anti-MR1	110	144	10	8	3
173	Wild Type +RF	D426 G11	Isotype	327	292	10	8	3
174	ΔribA2	D426 G11	No Antibody	51	26	10	8	3
175	ΔribA2	D426 G11	anti-MR1	5	3	10	8	3
176	ΔribA2	D426 G11	Isotype	11	10	10	8	3
177	ΔribA2::ribA2	D426 G11	No Antibody	574	506	10	8	3
178	ΔribA2::ribA2	D426 G11	anti-MR1	300	196	10	8	3
179	ΔribA2::ribA2	D426 G11	Isotype	423	407	10	8	3
180	ΔribC	D426 G11	No Antibody	269	290	10	8	3
181	ΔribC	D426 G11	anti-MR1	64	52	10	8	3
182	ΔribC	D426 G11	Isotype	289	379	10	8	3
183	ΔribC::ribC	D426 G11	No Antibody	215	193	10	8	3
184	ΔribC::ribC	D426 G11	anti-MR1	42	28	10	8	3
185	ΔribC::ribC	D426 G11	Isotype	128	121	10	8	3
186	ΔribH	D426 G11	No Antibody	482	533	10	8	3
187	ΔribH1	D426 G11	anti-MR1	387	317	10	8	3
188	ΔribH1	D426 G11	Isotype	240	357	10	8	3
189	ΔribH::ribH	D426 G11	No Antibody	392	446	10	8	3
190	ΔribH1::ribH1	D426 G11	anti-MR1	210	205	10	8	3
191	ΔribH1::ribH1	D426 G11	Isotype	393	332	10	8	3
192	PHA	D426 G11	No Antibody	549	590	10	8	3
193	Uninfected	D426 G11	No Antibody	26	26	10	8	3
194	M.smeg	D426 G11	No Antibody	437	503	10	8	3
195	M.smeg	D426 G11	No Antibody	547	540	10	8	3
196	M.smeg	D426 G11	No Antibody	503	700	10	8	3
197	Wild Type +RF	D481 C7	No Antibody	310	235	10	9	3
198	Wild Type +RF	D481 C7	anti-MR1	22	14	10	9	3
199	Wild Type +RF	D481 C7	Isotype	99	186	10	9	3
200	ΔribA2	D481 C7	No Antibody	5	12	10	9	3
201	ΔribA2	D481 C7	anti-MR1	2	8	10	9	3
202	ΔribA2	D481 C7	Isotype	2	7	10	9	3
203	ΔribA2::ribA2	D481 C7	No Antibody	285	287	10	9	3
204	ΔribA2::ribA2	D481 C7	anti-MR1	105	99	10	9	3
205	ΔribA2::ribA2	D481 C7	Isotype	214	249	10	9	3
206	ΔribC	D481 C7	No Antibody	256	294	10	9	3
207	ΔribC	D481 C7	anti-MR1	56	50	10	9	3
208	ΔribC	D481 C7	Isotype	174	206	10	9	3
209	ΔribC::ribC	D481 C7	No Antibody	68	59	10	9	3
210	ΔribC::ribC	D481 C7	anti-MR1	12	7	10	9	3
211	ΔribC::ribC	D481 C7	Isotype	57	74	10	9	3
212	ΔribH	D481 C7	No Antibody	302	251	10	9	3
213	ΔribH1	D481 C7	anti-MR1	237	215	10	9	3
214	ΔribH1	D481 C7	Isotype	471	479	10	9	3
215	ΔribH::ribH	D481 C7	No Antibody	438	505	10	9	3
216	ΔribH1::ribH1	D481 C7	anti-MR1	231	177	10	9	3
217	ΔribH1::ribH1	D481 C7	Isotype	455	408	10	9	3
218	PHA	D481 C7	No Antibody	480	434	10	9	3
219	Uninfected	D481 C7	No Antibody	13	16	10	9	3
220	M.smeg	D481 C7	No Antibody	387	395	10	9	3
221	M.smeg	D481 C7	No Antibody	502	394	10	9	3
222	M.smeg	D481 C7	No Antibody	364	442	10	9	3
223	Wild Type +RF	D481 F12	No Antibody	70	111	10	10	3
224	Wild Type +RF	D481 F12	anti-MR1	6	23	10	10	3
225	Wild Type +RF	D481 F12	Isotype	72	56	10	10	3
226	ΔribA2	D481 F12	No Antibody	17	10	10	10	3
227	ΔribA2	D481 F12	anti-MR1	6	10	10	10	3
228	ΔribA2	D481 F12	Isotype	18	15	10	10	3
229	ΔribA2::ribA2	D481 F12	No Antibody	197	216	10	10	3
230	ΔribA2::ribA2	D481 F12	anti-MR1	13	14	10	10	3
231	ΔribA2::ribA2	D481 F12	Isotype	169	161	10	10	3
232	ΔribC	D481 F12	No Antibody	200	157	10	10	3
233	ΔribC	D481 F12	anti-MR1	12	40	10	10	3
234	ΔribC	D481 F12	Isotype	116	138	10	10	3
235	ΔribC::ribC	D481 F12	No Antibody	91	55	10	10	3
236	ΔribC::ribC	D481 F12	anti-MR1	7	23	10	10	3
237	ΔribC::ribC	D481 F12	Isotype	26	51	10	10	3
238	ΔribH	D481 F12	No Antibody	224	218	10	10	3
239	ΔribH1	D481 F12	anti-MR1	102	139	10	10	3
240	ΔribH1	D481 F12	Isotype	282	308	10	10	3
241	ΔribH::ribH	D481 F12	No Antibody	185	250	10	10	3
242	ΔribH1::ribH1	D481 F12	anti-MR1	22	19	10	10	3
243	ΔribH1::ribH1	D481 F12	Isotype	259	246	10	10	3
244	PHA	D481 F12	No Antibody	503	472	10	10	3
245	Uninfected	D481 F12	No Antibody	16	18	10	10	3
246	M.smeg	D481 F12	No Antibody	330	344	10	10	3
247	M.smeg	D481 F12	No Antibody	432	370	10	10	3
248	M.smeg	D481 F12	No Antibody	373	358	10	10	3
249	Wild Type +RF	D454 H1-2	No Antibody	457	385	10	11	3
250	Wild Type +RF	D454 H1-2	anti-MR1	397	386	10	11	3
251	Wild Type +RF	D454 H1-2	Isotype	392	506	10	11	3
252	ΔribA2	D454 H1-2	No Antibody	129	169	10	11	3
253	ΔribA2	D454 H1-2	anti-MR1	148	116	10	11	3
254	ΔribA2	D454 H1-2	Isotype	75	129	10	11	3
255	ΔribA2::ribA2	D454 H1-2	No Antibody	413	396	10	11	3
256	ΔribA2::ribA2	D454 H1-2	anti-MR1	387	390	10	11	3
257	ΔribA2::ribA2	D454 H1-2	Isotype	351	384	10	11	3
258	ΔribC	D454 H1-2	No Antibody	407	455	10	11	3
259	ΔribC	D454 H1-2	anti-MR1	415	475	10	11	3
260	ΔribC	D454 H1-2	Isotype	441	409	10	11	3
261	ΔribC::ribC	D454 H1-2	No Antibody	160	153	10	11	3
262	ΔribC::ribC	D454 H1-2	anti-MR1	189	193	10	11	3
263	ΔribC::ribC	D454 H1-2	Isotype	168	180	10	11	3
264	ΔribH	D454 H1-2	No Antibody	175	149	10	11	3
265	ΔribH1	D454 H1-2	anti-MR1	140	194	10	11	3
266	ΔribH1	D454 H1-2	Isotype	216	239	10	11	3
267	ΔribH::ribH	D454 H1-2	No Antibody	407	455	10	11	3
268	ΔribH1::ribH1	D454 H1-2	anti-MR1	418	427	10	11	3
269	ΔribH1::ribH1	D454 H1-2	Isotype	452	482	10	11	3
270	PHA	D454 H1-2	No Antibody	646	458	10	11	3
271	Uninfected	D454 H1-2	No Antibody	21	9	10	11	3
272	M.smeg	D454 H1-2	No Antibody	35	31	10	11	3
273	M.smeg	D454 H1-2	No Antibody	40	66	10	11	3
274	M.smeg	D454 H1-2	No Antibody	91	49	10	11	3
275	Wild Type +RF	D481 F12	No Antibody	83	113	10	12	4
276	Wild Type +RF	D481 F12	anti-MR1	10	29	10	12	4
277	Wild Type +RF	D481 F12	Isotype	143	223	10	12	4
278	ΔribA2	D481 F12	No Antibody	8	0	10	12	4
279	ΔribA2	D481 F12	anti-MR1	3	3	10	12	4
280	ΔribA2	D481 F12	Isotype	1	19	10	12	4
281	ΔribA2::ribA2	D481 F12	No Antibody	206	195	10	12	4
282	ΔribA2::ribA2	D481 F12	anti-MR1	23	11	10	12	4
283	ΔribA2::ribA2	D481 F12	Isotype	186	160	10	12	4
284	ΔribC	D481 F12	No Antibody	111	101	10	12	4
285	ΔribC	D481 F12	anti-MR1	20	4	10	12	4
286	ΔribC	D481 F12	Isotype	136	89	10	12	4
287	ΔribC::ribC	D481 F12	No Antibody	78	127	10	12	4
288	ΔribC::ribC	D481 F12	anti-MR1	9	20	10	12	4
289	ΔribC::ribC	D481 F12	Isotype	110	110	10	12	4
290	ΔribH	D481 F12	No Antibody	373	415	10	12	4
291	ΔribH1	D481 F12	anti-MR1	77	80	10	12	4
292	ΔribH1	D481 F12	Isotype	378	337	10	12	4
293	ΔribH::ribH	D481 F12	No Antibody	301	317	10	12	4
294	ΔribH1::ribH1	D481 F12	anti-MR1	31	20	10	12	4
295	ΔribH1::ribH1	D481 F12	Isotype	326	283	10	12	4
296	PHA	D481 F12	No Antibody	639	637	10	12	4
297	Uninfected	D481 F12	No Antibody	29	24	10	12	4
298	M.smeg	D481 F12	No Antibody	700	562	10	12	4
299	M.smeg	D481 F12	No Antibody	553	462	10	12	4
300	M.smeg	D481 F12	No Antibody	576	482	10	12	4
301	Wild Type +RF	D454 H1-2	No Antibody	393	449	10	13	4
302	Wild Type +RF	D454 H1-2	anti-MR1	439	375	10	13	4
303	Wild Type +RF	D454 H1-2	Isotype	447	514	10	13	4
304	ΔribA2	D454 H1-2	No Antibody	153	166	10	13	4
305	ΔribA2	D454 H1-2	anti-MR1	158	147	10	13	4
306	ΔribA2	D454 H1-2	Isotype	179	239	10	13	4
307	ΔribA2::ribA2	D454 H1-2	No Antibody	358	397	10	13	4
308	ΔribA2::ribA2	D454 H1-2	anti-MR1	388	415	10	13	4
309	ΔribA2::ribA2	D454 H1-2	Isotype	420	374	10	13	4
310	ΔribC	D454 H1-2	No Antibody	397	413	10	13	4
311	ΔribC	D454 H1-2	anti-MR1	400	437	10	13	4
312	ΔribC	D454 H1-2	Isotype	461	405	10	13	4
313	ΔribC::ribC	D454 H1-2	No Antibody	275	274	10	13	4
314	ΔribC::ribC	D454 H1-2	anti-MR1	334	272	10	13	4
315	ΔribC::ribC	D454 H1-2	Isotype	324	320	10	13	4
316	ΔribH	D454 H1-2	No Antibody	193	227	10	13	4
317	ΔribH1	D454 H1-2	anti-MR1	207	224	10	13	4
318	ΔribH1	D454 H1-2	Isotype	238	257	10	13	4
319	ΔribH::ribH	D454 H1-2	No Antibody	523	559	10	13	4
320	ΔribH1::ribH1	D454 H1-2	anti-MR1	491	513	10	13	4
321	ΔribH1::ribH1	D454 H1-2	Isotype	552	562	10	13	4
322	PHA	D454 H1-2	No Antibody	640	659	10	13	4
323	Uninfected	D454 H1-2	No Antibody	6	8	10	13	4
324	M.smeg	D454 H1-2	No Antibody	43	49	10	13	4
325	M.smeg	D454 H1-2	No Antibody	21	22	10	13	4
326	M.smeg	D454 H1-2	No Antibody	12	11	10	13	4

## Sheet: Background
Background (Uninfected)
Plate	Strain/Sample	T Cell Clone	TR 1	TR 2	Average	BR
1	Uninfected	G11	88	99	93.5	1
2	Uninfected	D481 C7	4	17	10.5	1
3	Uninfected	D481 F12	3	10	6.5	1
4	Uninfected	D454 H1-2	43	48	45.5	1
5	Uninfected	G11	40	24	32	2
6	Uninfected	D481 C7	21	17	19	2
7	Uninfected	D454 H1-2	37	71	54	2
8	Uninfected	D426 G11	26	26	26	3
9	Uninfected	D481 C7	13	16	14.5	3
10	Uninfected	D481 F12	16	18	17	3
11	Uninfected	D454 H1-2	21	9	15	3
12	Uninfected	D481 F12	29	24	26.5	4
13	Uninfected	D454 H1-2	6	8	7	4

## Sheet: PHA
PHA (Positive Control)
Plate	Strain/Sample	T Cell Clone	TR 1	TR 2	BR
1	PHA	G11	700	700	1
2	PHA	D481 C7	288	330	1
3	PHA	D481 F12	562	645	1
4	PHA	D454 H1-2	700	700	1
5	PHA	G11	583	543	2
6	PHA	D481 C7	557	475	2
7	PHA	D454 H1-2	538	408	2
8	PHA	D426 G11	549	590	3
9	PHA	D481 C7	480	434	3
10	PHA	D481 F12	503	472	3
11	PHA	D454 H1-2	646	458	3
12	PHA	D481 F12	639	637	4
13	PHA	D454 H1-2	640	659	4

## Sheet: Raw Data - Background
No	Strain/Sample	T Cell Clone	Treatment	TR 1	TR 2	MOI	Plate	BR
1	Wild Type +RF	G11	No Antibody	305.5	276.5	10	1	1
2	Wild Type +RF	G11	anti-MR1	36.5	30.5	10	1	1
3	Wild Type +RF	G11	Isotype	289.5	270.5	10	1	1
4	ΔribA2	G11	No Antibody	-32.5	-38.5	10	1	1
5	ΔribA2	G11	anti-MR1	-84.5	-82.5	10	1	1
6	ΔribA2	G11	Isotype	-17.5	-31.5	10	1	1
7	ΔribA2::ribA2	G11	No Antibody	449.5	555.5	10	1	1
8	ΔribA2::ribA2	G11	anti-MR1	364.5	396.5	10	1	1
9	ΔribA2::ribA2	G11	Isotype	540.5	488.5	10	1	1
10	ΔribC	G11	No Antibody	473.5	571.5	10	1	1
11	ΔribC	G11	anti-MR1	248.5	248.5	10	1	1
12	ΔribC	G11	Isotype	560.5	584.5	10	1	1
13	ΔribC::ribC	G11	No Antibody	236.5	273.5	10	1	1
14	ΔribC::ribC	G11	anti-MR1	93.5	21.5	10	1	1
15	ΔribC::ribC	G11	Isotype	203.5	258.5	10	1	1
16	ΔribH	G11	No Antibody	375.5	420.5	10	1	1
17	ΔribH	G11	anti-MR1	347.5	405.5	10	1	1
18	ΔribH	G11	Isotype	465.5	422.5	10	1	1
19	ΔribH::ribH	G11	No Antibody	426.5	374.5	10	1	1
20	ΔribH::ribH	G11	anti-MR1	238.5	171.5	10	1	1
21	ΔribH::ribH	G11	Isotype	386.5	417.5	10	1	1
22	PHA	G11	No Antibody	606.5	606.5	10	1	1
23	Wild Type +RF	D481 C7	No Antibody	89.5	86.5	10	2	1
24	Wild Type +RF	D481 C7	anti-MR1	27.5	38.5	10	2	1
25	Wild Type +RF	D481 C7	Isotype	106.5	108.5	10	2	1
26	ΔribA2	D481 C7	No Antibody	-3.5	-6.5	10	2	1
27	ΔribA2	D481 C7	anti-MR1	-7.5	-5.5	10	2	1
28	ΔribA2	D481 C7	Isotype	-5.5	-3.5	10	2	1
29	ΔribA2::ribA2	D481 C7	No Antibody	106.5	101.5	10	2	1
30	ΔribA2::ribA2	D481 C7	anti-MR1	20.5	32.5	10	2	1
31	ΔribA2::ribA2	D481 C7	Isotype	72.5	89.5	10	2	1
32	ΔribC	D481 C7	No Antibody	59.5	78.5	10	2	1
33	ΔribC	D481 C7	anti-MR1	20.5	12.5	10	2	1
34	ΔribC	D481 C7	Isotype	64.5	77.5	10	2	1
35	ΔribC::ribC	D481 C7	No Antibody	36.5	23.5	10	2	1
36	ΔribC::ribC	D481 C7	anti-MR1	10.5	5.5	10	2	1
37	ΔribC::ribC	D481 C7	Isotype	38.5	29.5	10	2	1
38	ΔribH	D481 C7	No Antibody	66.5	75.5	10	2	1
39	ΔribH	D481 C7	anti-MR1	41.5	42.5	10	2	1
40	ΔribH	D481 C7	Isotype	78.5	55.5	10	2	1
41	ΔribH::ribH	D481 C7	No Antibody	155.5	190.5	10	2	1
42	ΔribH::ribH	D481 C7	anti-MR1	81.5	96.5	10	2	1
43	ΔribH::ribH	D481 C7	Isotype	506.5	185.5	10	2	1
44	PHA	D481 C7	No Antibody	277.5	319.5	10	2	1
45	Wild Type +RF	D481 F12	No Antibody	220.5	193.5	10	3	1
46	Wild Type +RF	D481 F12	anti-MR1	55.5	53.5	10	3	1
47	Wild Type +RF	D481 F12	Isotype	147.5	221.5	10	3	1
48	ΔribA2	D481 F12	No Antibody	-2.5	1.5	10	3	1
49	ΔribA2	D481 F12	anti-MR1	-0.5	-5.5	10	3	1
50	ΔribA2	D481 F12	Isotype	-0.5	1.5	10	3	1
51	ΔribA2::ribA2	D481 F12	No Antibody	304.5	315.5	10	3	1
52	ΔribA2::ribA2	D481 F12	anti-MR1	100.5	54.5	10	3	1
53	ΔribA2::ribA2	D481 F12	Isotype	239.5	224.5	10	3	1
54	ΔribC	D481 F12	No Antibody	80.5	123.5	10	3	1
55	ΔribC	D481 F12	anti-MR1	7.5	6.5	10	3	1
56	ΔribC	D481 F12	Isotype	133.5	96.5	10	3	1
57	ΔribC::ribC	D481 F12	No Antibody	26.5	30.5	10	3	1
58	ΔribC::ribC	D481 F12	anti-MR1	11.5	4.5	10	3	1
59	ΔribC::ribC	D481 F12	Isotype	38.5	71.5	10	3	1
60	ΔribH	D481 F12	No Antibody	211.5	249.5	10	3	1
61	ΔribH	D481 F12	anti-MR1	122.5	117.5	10	3	1
62	ΔribH	D481 F12	Isotype	278.5	218.5	10	3	1
63	ΔribH::ribH	D481 F12	No Antibody	353.5	400.5	10	3	1
64	ΔribH::ribH	D481 F12	anti-MR1	96.5	73.5	10	3	1
65	ΔribH::ribH	D481 F12	Isotype	229.5	271.5	10	3	1
66	PHA	D481 F12	No Antibody	555.5	638.5	10	3	1
67	Wild Type +RF	D454 H1-2	No Antibody	231.5	175.5	10	4	1
68	Wild Type +RF	D454 H1-2	anti-MR1	231.5	291.5	10	4	1
69	Wild Type +RF	D454 H1-2	Isotype	327.5	271.5	10	4	1
70	ΔribA2	D454 H1-2	No Antibody	66.5	53.5	10	4	1
71	ΔribA2	D454 H1-2	anti-MR1	25.5	12.5	10	4	1
72	ΔribA2	D454 H1-2	Isotype	-8.5	6.5	10	4	1
73	ΔribA2::ribA2	D454 H1-2	No Antibody	218.5	241.5	10	4	1
74	ΔribA2::ribA2	D454 H1-2	anti-MR1	208.5	227.5	10	4	1
75	ΔribA2::ribA2	D454 H1-2	Isotype	233.5	269.5	10	4	1
76	ΔribC	D454 H1-2	No Antibody	325.5	272.5	10	4	1
77	ΔribC	D454 H1-2	anti-MR1	298.5	250.5	10	4	1
78	ΔribC	D454 H1-2	Isotype	229.5	322.5	10	4	1
79	ΔribC::ribC	D454 H1-2	No Antibody	105.5	62.5	10	4	1
80	ΔribC::ribC	D454 H1-2	anti-MR1	27.5	11.5	10	4	1
81	ΔribC::ribC	D454 H1-2	Isotype	33.5	28.5	10	4	1
82	ΔribH	D454 H1-2	No Antibody	113.5	76.5	10	4	1
83	ΔribH	D454 H1-2	anti-MR1	71.5	56.5	10	4	1
84	ΔribH	D454 H1-2	Isotype	51.5	73.5	10	4	1
85	ΔribH::ribH	D454 H1-2	No Antibody	578.5	654.5	10	4	1
86	ΔribH::ribH	D454 H1-2	anti-MR1	543.5	421.5	10	4	1
87	ΔribH::ribH	D454 H1-2	Isotype	547.5	494.5	10	4	1
88	PHA	D454 H1-2	No Antibody	654.5	654.5	10	4	1
89	Wild Type +RF	G11	No Antibody	324	356	10	5	2
90	Wild Type +RF	G11	anti-MR1	63	61	10	5	2
91	Wild Type +RF	G11	Isotype	341	324	10	5	2
92	ΔribA2	G11	No Antibody	-4	-9	10	5	2
93	ΔribA2	G11	anti-MR1	-16	-29	10	5	2
94	ΔribA2	G11	Isotype	-17	1	10	5	2
95	ΔribA2::ribA2	G11	No Antibody	337	335	10	5	2
96	ΔribA2::ribA2	G11	anti-MR1	125	139	10	5	2
97	ΔribA2::ribA2	G11	Isotype	295	331	10	5	2
98	ΔribC	G11	No Antibody	386	374	10	5	2
99	ΔribC	G11	anti-MR1	55	20	10	5	2
100	ΔribC	G11	Isotype	304	286	10	5	2
101	ΔribC::ribC	G11	No Antibody	174	169	10	5	2
102	ΔribC::ribC	G11	anti-MR1	33	26	10	5	2
103	ΔribC::ribC	G11	Isotype	134	163	10	5	2
104	ΔribH	G11	No Antibody	507	450	10	5	2
105	ΔribH	G11	anti-MR1	306	273	10	5	2
106	ΔribH	G11	Isotype	337	410	10	5	2
107	ΔribH::ribH	G11	No Antibody	372	376	10	5	2
108	ΔribH::ribH	G11	anti-MR1	130	136	10	5	2
109	ΔribH::ribH	G11	Isotype	325	365	10	5	2
110	PHA	G11	No Antibody	551	511	10	5	2
111	Wild Type +RF	D481 C7	No Antibody	130	133	10	6	2
112	Wild Type +RF	D481 C7	anti-MR1	-5	-6	10	6	2
113	Wild Type +RF	D481 C7	Isotype	103	155	10	6	2
114	ΔribA2	D481 C7	No Antibody	-19	-16	10	6	2
115	ΔribA2	D481 C7	anti-MR1	-19	-16	10	6	2
116	ΔribA2	D481 C7	Isotype	-18	-19	10	6	2
117	ΔribA2::ribA2	D481 C7	No Antibody	221	202	10	6	2
118	ΔribA2::ribA2	D481 C7	anti-MR1	82	20	10	6	2
119	ΔribA2::ribA2	D481 C7	Isotype	51	22	10	6	2
120	ΔribC	D481 C7	No Antibody	479	326	10	6	2
121	ΔribC	D481 C7	anti-MR1	9	9	10	6	2
122	ΔribC	D481 C7	Isotype	152	156	10	6	2
123	ΔribC::ribC	D481 C7	No Antibody	51	54	10	6	2
124	ΔribC::ribC	D481 C7	anti-MR1	-10	-9	10	6	2
125	ΔribC::ribC	D481 C7	Isotype	51	38	10	6	2
126	ΔribH	D481 C7	No Antibody	334	300	10	6	2
127	ΔribH	D481 C7	anti-MR1	244	285	10	6	2
128	ΔribH	D481 C7	Isotype	381	450	10	6	2
129	ΔribH::ribH	D481 C7	No Antibody	335	345	10	6	2
130	ΔribH::ribH	D481 C7	anti-MR1	153	93	10	6	2
131	ΔribH::ribH	D481 C7	Isotype	219	300	10	6	2
132	PHA	D481 C7	No Antibody	538	456	10	6	2
133	Wild Type +RF	D454 H1-2	No Antibody	385	425	10	7	2
134	Wild Type +RF	D454 H1-2	anti-MR1	388	431	10	7	2
135	Wild Type +RF	D454 H1-2	Isotype	361	407	10	7	2
136	ΔribA2	D454 H1-2	No Antibody	100	97	10	7	2
137	ΔribA2	D454 H1-2	anti-MR1	108	105	10	7	2
138	ΔribA2	D454 H1-2	Isotype	112	105	10	7	2
139	ΔribA2::ribA2	D454 H1-2	No Antibody	361	387	10	7	2
140	ΔribA2::ribA2	D454 H1-2	anti-MR1	429	455	10	7	2
141	ΔribA2::ribA2	D454 H1-2	Isotype	470	378	10	7	2
142	ΔribC	D454 H1-2	No Antibody	356	459	10	7	2
143	ΔribC	D454 H1-2	anti-MR1	425	407	10	7	2
144	ΔribC	D454 H1-2	Isotype	382	383	10	7	2
145	ΔribC::ribC	D454 H1-2	No Antibody	96	149	10	7	2
146	ΔribC::ribC	D454 H1-2	anti-MR1	129	160	10	7	2
147	ΔribC::ribC	D454 H1-2	Isotype	158	113	10	7	2
148	ΔribH	D454 H1-2	No Antibody	104	98	10	7	2
149	ΔribH	D454 H1-2	anti-MR1	142	171	10	7	2
150	ΔribH	D454 H1-2	Isotype	109	100	10	7	2
151	ΔribH::ribH	D454 H1-2	No Antibody	284	375	10	7	2
152	ΔribH::ribH	D454 H1-2	anti-MR1	384	385	10	7	2
153	ΔribH::ribH	D454 H1-2	Isotype	433	396	10	7	2
154	PHA	D454 H1-2	No Antibody	484	354	10	7	2
155	Wild Type +RF	D426 G11	No Antibody	386	403	10	8	3
156	Wild Type +RF	D426 G11	anti-MR1	84	118	10	8	3
157	Wild Type +RF	D426 G11	Isotype	301	266	10	8	3
158	ΔribA2	D426 G11	No Antibody	25	0	10	8	3
159	ΔribA2	D426 G11	anti-MR1	-21	-23	10	8	3
160	ΔribA2	D426 G11	Isotype	-15	-16	10	8	3
161	ΔribA2::ribA2	D426 G11	No Antibody	548	480	10	8	3
162	ΔribA2::ribA2	D426 G11	anti-MR1	274	170	10	8	3
163	ΔribA2::ribA2	D426 G11	Isotype	397	381	10	8	3
164	ΔribC	D426 G11	No Antibody	243	264	10	8	3
165	ΔribC	D426 G11	anti-MR1	38	26	10	8	3
166	ΔribC	D426 G11	Isotype	263	353	10	8	3
167	ΔribC::ribC	D426 G11	No Antibody	189	167	10	8	3
168	ΔribC::ribC	D426 G11	anti-MR1	16	2	10	8	3
169	ΔribC::ribC	D426 G11	Isotype	102	95	10	8	3
170	ΔribH	D426 G11	No Antibody	456	507	10	8	3
171	ΔribH	D426 G11	anti-MR1	361	291	10	8	3
172	ΔribH	D426 G11	Isotype	214	331	10	8	3
173	ΔribH::ribH	D426 G11	No Antibody	366	420	10	8	3
174	ΔribH::ribH	D426 G11	anti-MR1	184	179	10	8	3
175	ΔribH::ribH	D426 G11	Isotype	367	306	10	8	3
176	PHA	D426 G11	No Antibody	523	564	10	8	3
177	Wild Type +RF	D481 C7	No Antibody	295.5	220.5	10	9	3
178	Wild Type +RF	D481 C7	anti-MR1	7.5	-0.5	10	9	3
179	Wild Type +RF	D481 C7	Isotype	84.5	171.5	10	9	3
180	ΔribA2	D481 C7	No Antibody	-9.5	-2.5	10	9	3
181	ΔribA2	D481 C7	anti-MR1	-12.5	-6.5	10	9	3
182	ΔribA2	D481 C7	Isotype	-12.5	-7.5	10	9	3
183	ΔribA2::ribA2	D481 C7	No Antibody	270.5	272.5	10	9	3
184	ΔribA2::ribA2	D481 C7	anti-MR1	90.5	84.5	10	9	3
185	ΔribA2::ribA2	D481 C7	Isotype	199.5	234.5	10	9	3
186	ΔribC	D481 C7	No Antibody	241.5	279.5	10	9	3
187	ΔribC	D481 C7	anti-MR1	41.5	35.5	10	9	3
188	ΔribC	D481 C7	Isotype	159.5	191.5	10	9	3
189	ΔribC::ribC	D481 C7	No Antibody	53.5	44.5	10	9	3
190	ΔribC::ribC	D481 C7	anti-MR1	-2.5	-7.5	10	9	3
191	ΔribC::ribC	D481 C7	Isotype	42.5	59.5	10	9	3
192	ΔribH	D481 C7	No Antibody	287.5	236.5	10	9	3
193	ΔribH	D481 C7	anti-MR1	222.5	200.5	10	9	3
194	ΔribH	D481 C7	Isotype	456.5	464.5	10	9	3
195	ΔribH::ribH	D481 C7	No Antibody	423.5	490.5	10	9	3
196	ΔribH::ribH	D481 C7	anti-MR1	216.5	162.5	10	9	3
197	ΔribH::ribH	D481 C7	Isotype	440.5	393.5	10	9	3
198	PHA	D481 C7	No Antibody	465.5	419.5	10	9	3
199	Wild Type +RF	D481 F12	No Antibody	53	94	10	10	3
200	Wild Type +RF	D481 F12	anti-MR1	-11	6	10	10	3
201	Wild Type +RF	D481 F12	Isotype	55	39	10	10	3
202	ΔribA2	D481 F12	No Antibody	0	-7	10	10	3
203	ΔribA2	D481 F12	anti-MR1	-11	-7	10	10	3
204	ΔribA2	D481 F12	Isotype	1	-2	10	10	3
205	ΔribA2::ribA2	D481 F12	No Antibody	180	199	10	10	3
206	ΔribA2::ribA2	D481 F12	anti-MR1	-4	-3	10	10	3
207	ΔribA2::ribA2	D481 F12	Isotype	152	144	10	10	3
208	ΔribC	D481 F12	No Antibody	183	140	10	10	3
209	ΔribC	D481 F12	anti-MR1	-5	23	10	10	3
210	ΔribC	D481 F12	Isotype	99	121	10	10	3
211	ΔribC::ribC	D481 F12	No Antibody	74	38	10	10	3
212	ΔribC::ribC	D481 F12	anti-MR1	-10	6	10	10	3
213	ΔribC::ribC	D481 F12	Isotype	9	34	10	10	3
214	ΔribH	D481 F12	No Antibody	207	201	10	10	3
215	ΔribH	D481 F12	anti-MR1	85	122	10	10	3
216	ΔribH	D481 F12	Isotype	265	291	10	10	3
217	ΔribH::ribH	D481 F12	No Antibody	168	233	10	10	3
218	ΔribH::ribH	D481 F12	anti-MR1	5	2	10	10	3
219	ΔribH::ribH	D481 F12	Isotype	242	229	10	10	3
220	PHA	D481 F12	No Antibody	486	455	10	10	3
221	Wild Type +RF	D454 H1-2	No Antibody	442	370	10	11	3
222	Wild Type +RF	D454 H1-2	anti-MR1	382	371	10	11	3
223	Wild Type +RF	D454 H1-2	Isotype	377	491	10	11	3
224	ΔribA2	D454 H1-2	No Antibody	114	154	10	11	3
225	ΔribA2	D454 H1-2	anti-MR1	133	101	10	11	3
226	ΔribA2	D454 H1-2	Isotype	60	114	10	11	3
227	ΔribA2::ribA2	D454 H1-2	No Antibody	398	381	10	11	3
228	ΔribA2::ribA2	D454 H1-2	anti-MR1	372	375	10	11	3
229	ΔribA2::ribA2	D454 H1-2	Isotype	336	369	10	11	3
230	ΔribC	D454 H1-2	No Antibody	392	440	10	11	3
231	ΔribC	D454 H1-2	anti-MR1	400	460	10	11	3
232	ΔribC	D454 H1-2	Isotype	426	394	10	11	3
233	ΔribC::ribC	D454 H1-2	No Antibody	145	138	10	11	3
234	ΔribC::ribC	D454 H1-2	anti-MR1	174	178	10	11	3
235	ΔribC::ribC	D454 H1-2	Isotype	153	165	10	11	3
236	ΔribH	D454 H1-2	No Antibody	160	134	10	11	3
237	ΔribH	D454 H1-2	anti-MR1	125	179	10	11	3
238	ΔribH	D454 H1-2	Isotype	201	224	10	11	3
239	ΔribH::ribH	D454 H1-2	No Antibody	392	440	10	11	3
240	ΔribH::ribH	D454 H1-2	anti-MR1	403	412	10	11	3
241	ΔribH::ribH	D454 H1-2	Isotype	437	467	10	11	3
242	PHA	D454 H1-2	No Antibody	631	443	10	11	3
243	Wild Type +RF	D481 F12	No Antibody	56.5	86.5	10	12	4
244	Wild Type +RF	D481 F12	anti-MR1	-16.5	2.5	10	12	4
245	Wild Type +RF	D481 F12	Isotype	116.5	196.5	10	12	4
246	ΔribA2	D481 F12	No Antibody	-18.5	-26.5	10	12	4
247	ΔribA2	D481 F12	anti-MR1	-23.5	-23.5	10	12	4
248	ΔribA2	D481 F12	Isotype	-25.5	-7.5	10	12	4
249	ΔribA2::ribA2	D481 F12	No Antibody	179.5	168.5	10	12	4
250	ΔribA2::ribA2	D481 F12	anti-MR1	-3.5	-15.5	10	12	4
251	ΔribA2::ribA2	D481 F12	Isotype	159.5	133.5	10	12	4
252	ΔribC	D481 F12	No Antibody	84.5	74.5	10	12	4
253	ΔribC	D481 F12	anti-MR1	-6.5	-22.5	10	12	4
254	ΔribC	D481 F12	Isotype	109.5	62.5	10	12	4
255	ΔribC::ribC	D481 F12	No Antibody	51.5	100.5	10	12	4
256	ΔribC::ribC	D481 F12	anti-MR1	-17.5	-6.5	10	12	4
257	ΔribC::ribC	D481 F12	Isotype	83.5	83.5	10	12	4
258	ΔribH	D481 F12	No Antibody	346.5	388.5	10	12	4
259	ΔribH	D481 F12	anti-MR1	50.5	53.5	10	12	4
260	ΔribH	D481 F12	Isotype	351.5	310.5	10	12	4
261	ΔribH::ribH	D481 F12	No Antibody	274.5	290.5	10	12	4
262	ΔribH::ribH	D481 F12	anti-MR1	4.5	-6.5	10	12	4
263	ΔribH::ribH	D481 F12	Isotype	299.5	256.5	10	12	4
264	PHA	D481 F12	No Antibody	612.5	610.5	10	12	4
265	Wild Type +RF	D454 H1-2	No Antibody	386	442	10	13	4
266	Wild Type +RF	D454 H1-2	anti-MR1	432	368	10	13	4
267	Wild Type +RF	D454 H1-2	Isotype	440	507	10	13	4
268	ΔribA2	D454 H1-2	No Antibody	146	159	10	13	4
269	ΔribA2	D454 H1-2	anti-MR1	151	140	10	13	4
270	ΔribA2	D454 H1-2	Isotype	172	232	10	13	4
271	ΔribA2::ribA2	D454 H1-2	No Antibody	351	390	10	13	4
272	ΔribA2::ribA2	D454 H1-2	anti-MR1	381	408	10	13	4
273	ΔribA2::ribA2	D454 H1-2	Isotype	413	367	10	13	4
274	ΔribC	D454 H1-2	No Antibody	390	406	10	13	4
275	ΔribC	D454 H1-2	anti-MR1	393	430	10	13	4
276	ΔribC	D454 H1-2	Isotype	454	398	10	13	4
277	ΔribC::ribC	D454 H1-2	No Antibody	268	267	10	13	4
278	ΔribC::ribC	D454 H1-2	anti-MR1	327	265	10	13	4
279	ΔribC::ribC	D454 H1-2	Isotype	317	313	10	13	4
280	ΔribH	D454 H1-2	No Antibody	186	220	10	13	4
281	ΔribH	D454 H1-2	anti-MR1	200	217	10	13	4
282	ΔribH	D454 H1-2	Isotype	231	250	10	13	4
283	ΔribH::ribH	D454 H1-2	No Antibody	516	552	10	13	4
284	ΔribH::ribH	D454 H1-2	anti-MR1	484	506	10	13	4
285	ΔribH::ribH	D454 H1-2	Isotype	545	555	10	13	4
286	PHA	D454 H1-2	No Antibody	633	652	10	13	4

## Sheet: D454 H1-2
No	Strain/Sample	T Cell Clone	Treatment	TR 1	TR 2	Average	MOI	Plate	BR
1	Wild Type +RF	D454 H1-2	No Antibody	231.5	175.5	203.5	10	4	1
2	ΔribA2	D454 H1-2	No Antibody	66.5	53.5	60	10	4	1
3	ΔribA2::ribA2	D454 H1-2	No Antibody	218.5	241.5	230	10	4	1
4	ΔribC	D454 H1-2	No Antibody	325.5	272.5	299	10	4	1
5	ΔribC::ribC	D454 H1-2	No Antibody	105.5	62.5	84	10	4	1
6	ΔribH	D454 H1-2	No Antibody	113.5	76.5	95	10	4	1
7	ΔribH::ribH	D454 H1-2	No Antibody	578.5	654.5	616.5	10	4	1
8	PHA	D454 H1-2	No Antibody	654.5	654.5	654.5	10	4	1
9	Wild Type +RF	D454 H1-2	No Antibody	385	425	405	10	7	2
10	ΔribA2	D454 H1-2	No Antibody	100	97	98.5	10	7	2
11	ΔribA2::ribA2	D454 H1-2	No Antibody	361	387	374	10	7	2
12	ΔribC	D454 H1-2	No Antibody	356	459	407.5	10	7	2
13	ΔribC::ribC	D454 H1-2	No Antibody	96	149	122.5	10	7	2
14	ΔribH	D454 H1-2	No Antibody	104	98	101	10	7	2
15	ΔribH::ribH	D454 H1-2	No Antibody	284	375	329.5	10	7	2
16	PHA	D454 H1-2	No Antibody	484	354	419	10	7	2
17	Wild Type +RF	D454 H1-2	No Antibody	442	370	406	10	11	3
18	ΔribA2	D454 H1-2	No Antibody	114	154	134	10	11	3
19	ΔribA2::ribA2	D454 H1-2	No Antibody	398	381	389.5	10	11	3
20	ΔribC	D454 H1-2	No Antibody	392	440	416	10	11	3
21	ΔribC::ribC	D454 H1-2	No Antibody	145	138	141.5	10	11	3
22	ΔribH	D454 H1-2	No Antibody	160	134	147	10	11	3
23	ΔribH::ribH	D454 H1-2	No Antibody	392	440	416	10	11	3
24	PHA	D454 H1-2	No Antibody	631	443	537	10	11	3
25	Wild Type +RF	D454 H1-2	No Antibody	386	442	414	10	13	4
26	ΔribA2	D454 H1-2	No Antibody	146	159	152.5	10	13	4
27	ΔribA2::ribA2	D454 H1-2	No Antibody	351	390	370.5	10	13	4
28	ΔribC	D454 H1-2	No Antibody	390	406	398	10	13	4
29	ΔribC::ribC	D454 H1-2	No Antibody	268	267	267.5	10	13	4
30	ΔribH	D454 H1-2	No Antibody	186	220	203	10	13	4
31	ΔribH::ribH	D454 H1-2	No Antibody	516	552	534	10	13	4
32	PHA	D454 H1-2	No Antibody	633	652	642.5	10	13	4

## Sheet: Average Data
No	Strain/Sample	T Cell Clone	Treatment	Average	MOI	Plate	BR
1	Wild Type +RF	G11	No Antibody	291	10	1	1
2	Wild Type +RF	G11	anti-MR1	33.5	10	1	1
3	Wild Type +RF	G11	Isotype	280	10	1	1
4	ΔribA2	G11	No Antibody	-35.5	10	1	1
5	ΔribA2	G11	anti-MR1	-83.5	10	1	1
6	ΔribA2	G11	Isotype	-24.5	10	1	1
7	ΔribA2::ribA2	G11	No Antibody	502.5	10	1	1
8	ΔribA2::ribA2	G11	anti-MR1	380.5	10	1	1
9	ΔribA2::ribA2	G11	Isotype	514.5	10	1	1
10	ΔribC	G11	No Antibody	522.5	10	1	1
11	ΔribC	G11	anti-MR1	248.5	10	1	1
12	ΔribC	G11	Isotype	572.5	10	1	1
13	ΔribC::ribC	G11	No Antibody	255	10	1	1
14	ΔribC::ribC	G11	anti-MR1	57.5	10	1	1
15	ΔribC::ribC	G11	Isotype	231	10	1	1
16	ΔribH1	G11	No Antibody	398	10	1	1
17	ΔribH1	G11	anti-MR1	376.5	10	1	1
18	ΔribH1	G11	Isotype	444	10	1	1
19	ΔribH1::ribH1	G11	No Antibody	400.5	10	1	1
20	ΔribH1::ribH1	G11	anti-MR1	205	10	1	1
21	ΔribH1::ribH1	G11	Isotype	402	10	1	1
22	PHA	G11	No Antibody	606.5	10	1	1
23	Wild Type +RF	D481 C7	No Antibody	88	10	2	1
24	Wild Type +RF	D481 C7	anti-MR1	33	10	2	1
25	Wild Type +RF	D481 C7	Isotype	107.5	10	2	1
26	ΔribA2	D481 C7	No Antibody	-5	10	2	1
27	ΔribA2	D481 C7	anti-MR1	-6.5	10	2	1
28	ΔribA2	D481 C7	Isotype	-4.5	10	2	1
29	ΔribA2::ribA2	D481 C7	No Antibody	104	10	2	1
30	ΔribA2::ribA2	D481 C7	anti-MR1	26.5	10	2	1
31	ΔribA2::ribA2	D481 C7	Isotype	81	10	2	1
32	ΔribC	D481 C7	No Antibody	69	10	2	1
33	ΔribC	D481 C7	anti-MR1	16.5	10	2	1
34	ΔribC	D481 C7	Isotype	71	10	2	1
35	ΔribC::ribC	D481 C7	No Antibody	30	10	2	1
36	ΔribC::ribC	D481 C7	anti-MR1	8	10	2	1
37	ΔribC::ribC	D481 C7	Isotype	34	10	2	1
38	ΔribH1	D481 C7	No Antibody	71	10	2	1
39	ΔribH1	D481 C7	anti-MR1	42	10	2	1
40	ΔribH1	D481 C7	Isotype	67	10	2	1
41	ΔribH1::ribH1	D481 C7	No Antibody	173	10	2	1
42	ΔribH1::ribH1	D481 C7	anti-MR1	89	10	2	1
43	ΔribH1::ribH1	D481 C7	Isotype	346	10	2	1
44	PHA	D481 C7	No Antibody	298.5	10	2	1
45	Wild Type +RF	D481 F12	No Antibody	207	10	3	1
46	Wild Type +RF	D481 F12	anti-MR1	54.5	10	3	1
47	Wild Type +RF	D481 F12	Isotype	184.5	10	3	1
48	ΔribA2	D481 F12	No Antibody	-0.5	10	3	1
49	ΔribA2	D481 F12	anti-MR1	-3	10	3	1
50	ΔribA2	D481 F12	Isotype	0.5	10	3	1
51	ΔribA2::ribA2	D481 F12	No Antibody	310	10	3	1
52	ΔribA2::ribA2	D481 F12	anti-MR1	77.5	10	3	1
53	ΔribA2::ribA2	D481 F12	Isotype	232	10	3	1
54	ΔribC	D481 F12	No Antibody	102	10	3	1
55	ΔribC	D481 F12	anti-MR1	7	10	3	1
56	ΔribC	D481 F12	Isotype	115	10	3	1
57	ΔribC::ribC	D481 F12	No Antibody	28.5	10	3	1
58	ΔribC::ribC	D481 F12	anti-MR1	8	10	3	1
59	ΔribC::ribC	D481 F12	Isotype	55	10	3	1
60	ΔribH1	D481 F12	No Antibody	230.5	10	3	1
61	ΔribH1	D481 F12	anti-MR1	120	10	3	1
62	ΔribH1	D481 F12	Isotype	248.5	10	3	1
63	ΔribH1::ribH1	D481 F12	No Antibody	377	10	3	1
64	ΔribH1::ribH1	D481 F12	anti-MR1	85	10	3	1
65	ΔribH1::ribH1	D481 F12	Isotype	250.5	10	3	1
66	PHA	D481 F12	No Antibody	597	10	3	1
67	Wild Type +RF	D454 H1-2	No Antibody	203.5	10	4	1
68	Wild Type +RF	D454 H1-2	anti-MR1	261.5	10	4	1
69	Wild Type +RF	D454 H1-2	Isotype	299.5	10	4	1
70	ΔribA2	D454 H1-2	No Antibody	60	10	4	1
71	ΔribA2	D454 H1-2	anti-MR1	19	10	4	1
72	ΔribA2	D454 H1-2	Isotype	-1	10	4	1
73	ΔribA2::ribA2	D454 H1-2	No Antibody	230	10	4	1
74	ΔribA2::ribA2	D454 H1-2	anti-MR1	218	10	4	1
75	ΔribA2::ribA2	D454 H1-2	Isotype	251.5	10	4	1
76	ΔribC	D454 H1-2	No Antibody	299	10	4	1
77	ΔribC	D454 H1-2	anti-MR1	274.5	10	4	1
78	ΔribC	D454 H1-2	Isotype	276	10	4	1
79	ΔribC::ribC	D454 H1-2	No Antibody	84	10	4	1
80	ΔribC::ribC	D454 H1-2	anti-MR1	19.5	10	4	1
81	ΔribC::ribC	D454 H1-2	Isotype	31	10	4	1
82	ΔribH1	D454 H1-2	No Antibody	95	10	4	1
83	ΔribH1	D454 H1-2	anti-MR1	64	10	4	1
84	ΔribH1	D454 H1-2	Isotype	62.5	10	4	1
85	ΔribH1::ribH1	D454 H1-2	No Antibody	616.5	10	4	1
86	ΔribH1::ribH1	D454 H1-2	anti-MR1	482.5	10	4	1
87	ΔribH1::ribH1	D454 H1-2	Isotype	521	10	4	1
88	PHA	D454 H1-2	No Antibody	654.5	10	4	1
89	Wild Type +RF	G11	No Antibody	340	10	5	2
90	Wild Type +RF	G11	anti-MR1	62	10	5	2
91	Wild Type +RF	G11	Isotype	332.5	10	5	2
92	ΔribA2	G11	No Antibody	-6.5	10	5	2
93	ΔribA2	G11	anti-MR1	-22.5	10	5	2
94	ΔribA2	G11	Isotype	-8	10	5	2
95	ΔribA2::ribA2	G11	No Antibody	336	10	5	2
96	ΔribA2::ribA2	G11	anti-MR1	132	10	5	2
97	ΔribA2::ribA2	G11	Isotype	313	10	5	2
98	ΔribC	G11	No Antibody	380	10	5	2
99	ΔribC	G11	anti-MR1	37.5	10	5	2
100	ΔribC	G11	Isotype	295	10	5	2
101	ΔribC::ribC	G11	No Antibody	171.5	10	5	2
102	ΔribC::ribC	G11	anti-MR1	29.5	10	5	2
103	ΔribC::ribC	G11	Isotype	148.5	10	5	2
104	ΔribH	G11	No Antibody	478.5	10	5	2
105	ΔribH	G11	anti-MR1	289.5	10	5	2
106	ΔribH	G11	Isotype	373.5	10	5	2
107	ΔribH::ribH	G11	No Antibody	374	10	5	2
108	ΔribH::ribH	G11	anti-MR1	133	10	5	2
109	ΔribH::ribH	G11	Isotype	345	10	5	2
110	PHA	G11	No Antibody	531	10	5	2
111	Wild Type +RF	D481 C7	No Antibody	131.5	10	6	2
112	Wild Type +RF	D481 C7	anti-MR1	-5.5	10	6	2
113	Wild Type +RF	D481 C7	Isotype	129	10	6	2
114	ΔribA2	D481 C7	No Antibody	-17.5	10	6	2
115	ΔribA2	D481 C7	anti-MR1	-17.5	10	6	2
116	ΔribA2	D481 C7	Isotype	-18.5	10	6	2
117	ΔribA2::ribA2	D481 C7	No Antibody	211.5	10	6	2
118	ΔribA2::ribA2	D481 C7	anti-MR1	51	10	6	2
119	ΔribA2::ribA2	D481 C7	Isotype	36.5	10	6	2
120	ΔribC	D481 C7	No Antibody	402.5	10	6	2
121	ΔribC	D481 C7	anti-MR1	9	10	6	2
122	ΔribC	D481 C7	Isotype	154	10	6	2
123	ΔribC::ribC	D481 C7	No Antibody	52.5	10	6	2
124	ΔribC::ribC	D481 C7	anti-MR1	-9.5	10	6	2
125	ΔribC::ribC	D481 C7	Isotype	44.5	10	6	2
126	ΔribH	D481 C7	No Antibody	317	10	6	2
127	ΔribH	D481 C7	anti-MR1	264.5	10	6	2
128	ΔribH	D481 C7	Isotype	415.5	10	6	2
129	ΔribH::ribH	D481 C7	No Antibody	340	10	6	2
130	ΔribH::ribH	D481 C7	anti-MR1	123	10	6	2
131	ΔribH::ribH	D481 C7	Isotype	259.5	10	6	2
132	PHA	D481 C7	No Antibody	497	10	6	2
133	Wild Type +RF	D454 H1-2	No Antibody	405	10	7	2
134	Wild Type +RF	D454 H1-2	anti-MR1	409.5	10	7	2
135	Wild Type +RF	D454 H1-2	Isotype	384	10	7	2
136	ΔribA2	D454 H1-2	No Antibody	98.5	10	7	2
137	ΔribA2	D454 H1-2	anti-MR1	106.5	10	7	2
138	ΔribA2	D454 H1-2	Isotype	108.5	10	7	2
139	ΔribA2::ribA2	D454 H1-2	No Antibody	374	10	7	2
140	ΔribA2::ribA2	D454 H1-2	anti-MR1	442	10	7	2
141	ΔribA2::ribA2	D454 H1-2	Isotype	424	10	7	2
142	ΔribC	D454 H1-2	No Antibody	407.5	10	7	2
143	ΔribC	D454 H1-2	anti-MR1	416	10	7	2
144	ΔribC	D454 H1-2	Isotype	382.5	10	7	2
145	ΔribC::ribC	D454 H1-2	No Antibody	122.5	10	7	2
146	ΔribC::ribC	D454 H1-2	anti-MR1	144.5	10	7	2
147	ΔribC::ribC	D454 H1-2	Isotype	135.5	10	7	2
148	ΔribH	D454 H1-2	No Antibody	101	10	7	2
149	ΔribH	D454 H1-2	anti-MR1	156.5	10	7	2
150	ΔribH	D454 H1-2	Isotype	104.5	10	7	2
151	ΔribH::ribH	D454 H1-2	No Antibody	329.5	10	7	2
152	ΔribH::ribH	D454 H1-2	anti-MR1	384.5	10	7	2
153	ΔribH::ribH	D454 H1-2	Isotype	414.5	10	7	2
154	PHA	D454 H1-2	No Antibody	419	10	7	2
155	Wild Type +RF	D426 G11	No Antibody	394.5	10	8	3
156	Wild Type +RF	D426 G11	anti-MR1	101	10	8	3
157	Wild Type +RF	D426 G11	Isotype	283.5	10	8	3
158	ΔribA2	D426 G11	No Antibody	12.5	10	8	3
159	ΔribA2	D426 G11	anti-MR1	-22	10	8	3
160	ΔribA2	D426 G11	Isotype	-15.5	10	8	3
161	ΔribA2::ribA2	D426 G11	No Antibody	514	10	8	3
162	ΔribA2::ribA2	D426 G11	anti-MR1	222	10	8	3
163	ΔribA2::ribA2	D426 G11	Isotype	389	10	8	3
164	ΔribC	D426 G11	No Antibody	253.5	10	8	3
165	ΔribC	D426 G11	anti-MR1	32	10	8	3
166	ΔribC	D426 G11	Isotype	308	10	8	3
167	ΔribC::ribC	D426 G11	No Antibody	178	10	8	3
168	ΔribC::ribC	D426 G11	anti-MR1	9	10	8	3
169	ΔribC::ribC	D426 G11	Isotype	98.5	10	8	3
170	ΔribH1	D426 G11	No Antibody	481.5	10	8	3
171	ΔribH1	D426 G11	anti-MR1	326	10	8	3
172	ΔribH1	D426 G11	Isotype	272.5	10	8	3
173	ΔribH1::ribH1	D426 G11	No Antibody	393	10	8	3
174	ΔribH1::ribH1	D426 G11	anti-MR1	181.5	10	8	3
175	ΔribH1::ribH1	D426 G11	Isotype	336.5	10	8	3
176	PHA	D426 G11	No Antibody	543.5	10	8	3
177	Wild Type +RF	D481 C7	No Antibody	258	10	9	3
178	Wild Type +RF	D481 C7	anti-MR1	3.5	10	9	3
179	Wild Type +RF	D481 C7	Isotype	128	10	9	3
180	ΔribA2	D481 C7	No Antibody	-6	10	9	3
181	ΔribA2	D481 C7	anti-MR1	-9.5	10	9	3
182	ΔribA2	D481 C7	Isotype	-10	10	9	3
183	ΔribA2::ribA2	D481 C7	No Antibody	271.5	10	9	3
184	ΔribA2::ribA2	D481 C7	anti-MR1	87.5	10	9	3
185	ΔribA2::ribA2	D481 C7	Isotype	217	10	9	3
186	ΔribC	D481 C7	No Antibody	260.5	10	9	3
187	ΔribC	D481 C7	anti-MR1	38.5	10	9	3
188	ΔribC	D481 C7	Isotype	175.5	10	9	3
189	ΔribC::ribC	D481 C7	No Antibody	49	10	9	3
190	ΔribC::ribC	D481 C7	anti-MR1	-5	10	9	3
191	ΔribC::ribC	D481 C7	Isotype	51	10	9	3
192	ΔribH1	D481 C7	No Antibody	262	10	9	3
193	ΔribH1	D481 C7	anti-MR1	211.5	10	9	3
194	ΔribH1	D481 C7	Isotype	460.5	10	9	3
195	ΔribH1::ribH1	D481 C7	No Antibody	457	10	9	3
196	ΔribH1::ribH1	D481 C7	anti-MR1	189.5	10	9	3
197	ΔribH1::ribH1	D481 C7	Isotype	417	10	9	3
198	PHA	D481 C7	No Antibody	442.5	10	9	3
199	Wild Type +RF	D481 F12	No Antibody	73.5	10	10	3
200	Wild Type +RF	D481 F12	anti-MR1	-2.5	10	10	3
201	Wild Type +RF	D481 F12	Isotype	47	10	10	3
202	ΔribA2	D481 F12	No Antibody	-3.5	10	10	3
203	ΔribA2	D481 F12	anti-MR1	-9	10	10	3
204	ΔribA2	D481 F12	Isotype	-0.5	10	10	3
205	ΔribA2::ribA2	D481 F12	No Antibody	189.5	10	10	3
206	ΔribA2::ribA2	D481 F12	anti-MR1	-3.5	10	10	3
207	ΔribA2::ribA2	D481 F12	Isotype	148	10	10	3
208	ΔribC	D481 F12	No Antibody	161.5	10	10	3
209	ΔribC	D481 F12	anti-MR1	9	10	10	3
210	ΔribC	D481 F12	Isotype	110	10	10	3
211	ΔribC::ribC	D481 F12	No Antibody	56	10	10	3
212	ΔribC::ribC	D481 F12	anti-MR1	-2	10	10	3
213	ΔribC::ribC	D481 F12	Isotype	21.5	10	10	3
214	ΔribH1	D481 F12	No Antibody	204	10	10	3
215	ΔribH1	D481 F12	anti-MR1	103.5	10	10	3
216	ΔribH1	D481 F12	Isotype	278	10	10	3
217	ΔribH1::ribH1	D481 F12	No Antibody	200.5	10	10	3
218	ΔribH1::ribH1	D481 F12	anti-MR1	3.5	10	10	3
219	ΔribH1::ribH1	D481 F12	Isotype	235.5	10	10	3
220	PHA	D481 F12	No Antibody	470.5	10	10	3
221	Wild Type +RF	D454 H1-2	No Antibody	406	10	11	3
222	Wild Type +RF	D454 H1-2	anti-MR1	376.5	10	11	3
223	Wild Type +RF	D454 H1-2	Isotype	434	10	11	3
224	ΔribA2	D454 H1-2	No Antibody	134	10	11	3
225	ΔribA2	D454 H1-2	anti-MR1	117	10	11	3
226	ΔribA2	D454 H1-2	Isotype	87	10	11	3
227	ΔribA2::ribA2	D454 H1-2	No Antibody	389.5	10	11	3
228	ΔribA2::ribA2	D454 H1-2	anti-MR1	373.5	10	11	3
229	ΔribA2::ribA2	D454 H1-2	Isotype	352.5	10	11	3
230	ΔribC	D454 H1-2	No Antibody	416	10	11	3
231	ΔribC	D454 H1-2	anti-MR1	430	10	11	3
232	ΔribC	D454 H1-2	Isotype	410	10	11	3
233	ΔribC::ribC	D454 H1-2	No Antibody	141.5	10	11	3
234	ΔribC::ribC	D454 H1-2	anti-MR1	176	10	11	3
235	ΔribC::ribC	D454 H1-2	Isotype	159	10	11	3
236	ΔribH1	D454 H1-2	No Antibody	147	10	11	3
237	ΔribH1	D454 H1-2	anti-MR1	152	10	11	3
238	ΔribH1	D454 H1-2	Isotype	212.5	10	11	3
239	ΔribH1::ribH1	D454 H1-2	No Antibody	416	10	11	3
240	ΔribH1::ribH1	D454 H1-2	anti-MR1	407.5	10	11	3
241	ΔribH1::ribH1	D454 H1-2	Isotype	452	10	11	3
242	PHA	D454 H1-2	No Antibody	537	10	11	3
243	Wild Type +RF	D481 F12	No Antibody	71.5	10	12	4
244	Wild Type +RF	D481 F12	anti-MR1	-7	10	12	4
245	Wild Type +RF	D481 F12	Isotype	156.5	10	12	4
246	ΔribA2	D481 F12	No Antibody	-22.5	10	12	4
247	ΔribA2	D481 F12	anti-MR1	-23.5	10	12	4
248	ΔribA2	D481 F12	Isotype	-16.5	10	12	4
249	ΔribA2::ribA2	D481 F12	No Antibody	174	10	12	4
250	ΔribA2::ribA2	D481 F12	anti-MR1	-9.5	10	12	4
251	ΔribA2::ribA2	D481 F12	Isotype	146.5	10	12	4
252	ΔribC	D481 F12	No Antibody	79.5	10	12	4
253	ΔribC	D481 F12	anti-MR1	-14.5	10	12	4
254	ΔribC	D481 F12	Isotype	86	10	12	4
255	ΔribC::ribC	D481 F12	No Antibody	76	10	12	4
256	ΔribC::ribC	D481 F12	anti-MR1	-12	10	12	4
257	ΔribC::ribC	D481 F12	Isotype	83.5	10	12	4
258	ΔribH1	D481 F12	No Antibody	367.5	10	12	4
259	ΔribH1	D481 F12	anti-MR1	52	10	12	4
260	ΔribH1	D481 F12	Isotype	331	10	12	4
261	ΔribH1::ribH1	D481 F12	No Antibody	282.5	10	12	4
262	ΔribH1::ribH1	D481 F12	anti-MR1	-1	10	12	4
263	ΔribH1::ribH1	D481 F12	Isotype	278	10	12	4
264	PHA	D481 F12	No Antibody	611.5	10	12	4
265	Wild Type +RF	D454 H1-2	No Antibody	414	10	13	4
266	Wild Type +RF	D454 H1-2	anti-MR1	400	10	13	4
267	Wild Type +RF	D454 H1-2	Isotype	473.5	10	13	4
268	ΔribA2	D454 H1-2	No Antibody	152.5	10	13	4
269	ΔribA2	D454 H1-2	anti-MR1	145.5	10	13	4
270	ΔribA2	D454 H1-2	Isotype	202	10	13	4
271	ΔribA2::ribA2	D454 H1-2	No Antibody	370.5	10	13	4
272	ΔribA2::ribA2	D454 H1-2	anti-MR1	394.5	10	13	4
273	ΔribA2::ribA2	D454 H1-2	Isotype	390	10	13	4
274	ΔribC	D454 H1-2	No Antibody	398	10	13	4
275	ΔribC	D454 H1-2	anti-MR1	411.5	10	13	4
276	ΔribC	D454 H1-2	Isotype	426	10	13	4
277	ΔribC::ribC	D454 H1-2	No Antibody	267.5	10	13	4
278	ΔribC::ribC	D454 H1-2	anti-MR1	296	10	13	4
279	ΔribC::ribC	D454 H1-2	Isotype	315	10	13	4
280	ΔribH1	D454 H1-2	No Antibody	203	10	13	4
281	ΔribH1	D454 H1-2	anti-MR1	208.5	10	13	4
282	ΔribH1	D454 H1-2	Isotype	240.5	10	13	4
283	ΔribH1::ribH1	D454 H1-2	No Antibody	534	10	13	4
284	ΔribH1::ribH1	D454 H1-2	anti-MR1	495	10	13	4
285	ΔribH1::ribH1	D454 H1-2	Isotype	550	10	13	4
286	PHA	D454 H1-2	No Antibody	642.5	10	13	4

## Sheet: Percentage Wild Type
No	Strain/Sample	T Cell Clone	Treatment	% Wild Type	MOI	Plate	BR
1	Wild Type +RF	G11	No Antibody	100	10	1	1
2	Wild Type +RF	G11	anti-MR1	11.512	10	1	1
3	Wild Type +RF	G11	Isotype	96.2199	10	1	1
4	ΔribA2	G11	No Antibody	-12.1993	10	1	1
5	ΔribA2	G11	anti-MR1	-28.6942	10	1	1
6	ΔribA2	G11	Isotype	-8.41924	10	1	1
7	ΔribA2::ribA2	G11	No Antibody	172.68	10	1	1
8	ΔribA2::ribA2	G11	anti-MR1	130.756	10	1	1
9	ΔribA2::ribA2	G11	Isotype	176.804	10	1	1
10	ΔribC	G11	No Antibody	179.553	10	1	1
11	ΔribC	G11	anti-MR1	85.3952	10	1	1
12	ΔribC	G11	Isotype	196.735	10	1	1
13	ΔribC::ribC	G11	No Antibody	87.6289	10	1	1
14	ΔribC::ribC	G11	anti-MR1	19.7595	10	1	1
15	ΔribC::ribC	G11	Isotype	79.3814	10	1	1
16	ΔribH	G11	No Antibody	136.77	10	1	1
17	ΔribH	G11	anti-MR1	129.381	10	1	1
18	ΔribH	G11	Isotype	152.577	10	1	1
19	ΔribH::ribH	G11	No Antibody	137.629	10	1	1
20	ΔribH::ribH	G11	anti-MR1	70.4467	10	1	1
21	ΔribH::ribH	G11	Isotype	138.144	10	1	1
22	PHA	G11	No Antibody	208.419	10	1	1
23	Wild Type +RF	D481 C7	No Antibody	100	10	2	1
24	Wild Type +RF	D481 C7	anti-MR1	37.5	10	2	1
25	Wild Type +RF	D481 C7	Isotype	122.159	10	2	1
26	ΔribA2	D481 C7	No Antibody	-5.68182	10	2	1
27	ΔribA2	D481 C7	anti-MR1	-7.38636	10	2	1
28	ΔribA2	D481 C7	Isotype	-5.11364	10	2	1
29	ΔribA2::ribA2	D481 C7	No Antibody	118.182	10	2	1
30	ΔribA2::ribA2	D481 C7	anti-MR1	30.1136	10	2	1
31	ΔribA2::ribA2	D481 C7	Isotype	92.0455	10	2	1
32	ΔribC	D481 C7	No Antibody	78.4091	10	2	1
33	ΔribC	D481 C7	anti-MR1	18.75	10	2	1
34	ΔribC	D481 C7	Isotype	80.6818	10	2	1
35	ΔribC::ribC	D481 C7	No Antibody	34.0909	10	2	1
36	ΔribC::ribC	D481 C7	anti-MR1	9.09091	10	2	1
37	ΔribC::ribC	D481 C7	Isotype	38.6364	10	2	1
38	ΔribH	D481 C7	No Antibody	80.6818	10	2	1
39	ΔribH	D481 C7	anti-MR1	47.7273	10	2	1
40	ΔribH	D481 C7	Isotype	76.1364	10	2	1
41	ΔribH::ribH	D481 C7	No Antibody	196.591	10	2	1
42	ΔribH::ribH	D481 C7	anti-MR1	101.136	10	2	1
43	ΔribH::ribH	D481 C7	Isotype	393.182	10	2	1
44	PHA	D481 C7	No Antibody	339.205	10	2	1
45	Wild Type +RF	D481 F12	No Antibody	100	10	3	1
46	Wild Type +RF	D481 F12	anti-MR1	26.3285	10	3	1
47	Wild Type +RF	D481 F12	Isotype	89.1304	10	3	1
48	ΔribA2	D481 F12	No Antibody	-0.241546	10	3	1
49	ΔribA2	D481 F12	anti-MR1	-1.44928	10	3	1
50	ΔribA2	D481 F12	Isotype	0.241546	10	3	1
51	ΔribA2::ribA2	D481 F12	No Antibody	149.758	10	3	1
52	ΔribA2::ribA2	D481 F12	anti-MR1	37.4396	10	3	1
53	ΔribA2::ribA2	D481 F12	Isotype	112.077	10	3	1
54	ΔribC	D481 F12	No Antibody	49.2754	10	3	1
55	ΔribC	D481 F12	anti-MR1	3.38164	10	3	1
56	ΔribC	D481 F12	Isotype	55.5556	10	3	1
57	ΔribC::ribC	D481 F12	No Antibody	13.7681	10	3	1
58	ΔribC::ribC	D481 F12	anti-MR1	3.86473	10	3	1
59	ΔribC::ribC	D481 F12	Isotype	26.57	10	3	1
60	ΔribH	D481 F12	No Antibody	111.353	10	3	1
61	ΔribH	D481 F12	anti-MR1	57.971	10	3	1
62	ΔribH	D481 F12	Isotype	120.048	10	3	1
63	ΔribH::ribH	D481 F12	No Antibody	182.126	10	3	1
64	ΔribH::ribH	D481 F12	anti-MR1	41.0628	10	3	1
65	ΔribH::ribH	D481 F12	Isotype	121.014	10	3	1
66	PHA	D481 F12	No Antibody	288.406	10	3	1
67	Wild Type +RF	D454 H1-2	No Antibody	100	10	4	1
68	Wild Type +RF	D454 H1-2	anti-MR1	128.501	10	4	1
69	Wild Type +RF	D454 H1-2	Isotype	147.174	10	4	1
70	ΔribA2	D454 H1-2	No Antibody	29.484	10	4	1
71	ΔribA2	D454 H1-2	anti-MR1	9.33661	10	4	1
72	ΔribA2	D454 H1-2	Isotype	-0.4914	10	4	1
73	ΔribA2::ribA2	D454 H1-2	No Antibody	113.022	10	4	1
74	ΔribA2::ribA2	D454 H1-2	anti-MR1	107.125	10	4	1
75	ΔribA2::ribA2	D454 H1-2	Isotype	123.587	10	4	1
76	ΔribC	D454 H1-2	No Antibody	146.929	10	4	1
77	ΔribC	D454 H1-2	anti-MR1	134.889	10	4	1
78	ΔribC	D454 H1-2	Isotype	135.627	10	4	1
79	ΔribC::ribC	D454 H1-2	No Antibody	41.2776	10	4	1
80	ΔribC::ribC	D454 H1-2	anti-MR1	9.58231	10	4	1
81	ΔribC::ribC	D454 H1-2	Isotype	15.2334	10	4	1
82	ΔribH	D454 H1-2	No Antibody	46.683	10	4	1
83	ΔribH	D454 H1-2	anti-MR1	31.4496	10	4	1
84	ΔribH	D454 H1-2	Isotype	30.7125	10	4	1
85	ΔribH::ribH	D454 H1-2	No Antibody	302.948	10	4	1
86	ΔribH::ribH	D454 H1-2	anti-MR1	237.101	10	4	1
87	ΔribH::ribH	D454 H1-2	Isotype	256.02	10	4	1
88	PHA	D454 H1-2	No Antibody	321.622	10	4	1
89	Wild Type +RF	G11	No Antibody	100	10	5	2
90	Wild Type +RF	G11	anti-MR1	18.2353	10	5	2
91	Wild Type +RF	G11	Isotype	97.7941	10	5	2
92	ΔribA2	G11	No Antibody	-1.91176	10	5	2
93	ΔribA2	G11	anti-MR1	-6.61765	10	5	2
94	ΔribA2	G11	Isotype	-2.35294	10	5	2
95	ΔribA2::ribA2	G11	No Antibody	98.8235	10	5	2
96	ΔribA2::ribA2	G11	anti-MR1	38.8235	10	5	2
97	ΔribA2::ribA2	G11	Isotype	92.0588	10	5	2
98	ΔribC	G11	No Antibody	111.765	10	5	2
99	ΔribC	G11	anti-MR1	11.0294	10	5	2
100	ΔribC	G11	Isotype	86.7647	10	5	2
101	ΔribC::ribC	G11	No Antibody	50.4412	10	5	2
102	ΔribC::ribC	G11	anti-MR1	8.67647	10	5	2
103	ΔribC::ribC	G11	Isotype	43.6765	10	5	2
104	ΔribH	G11	No Antibody	140.735	10	5	2
105	ΔribH	G11	anti-MR1	85.1471	10	5	2
106	ΔribH	G11	Isotype	109.853	10	5	2
107	ΔribH::ribH	G11	No Antibody	110	10	5	2
108	ΔribH::ribH	G11	anti-MR1	39.1176	10	5	2
109	ΔribH::ribH	G11	Isotype	101.471	10	5	2
110	PHA	G11	No Antibody	156.176	10	5	2
111	Wild Type +RF	D481 C7	No Antibody	100	10	6	2
112	Wild Type +RF	D481 C7	anti-MR1	-4.18251	10	6	2
113	Wild Type +RF	D481 C7	Isotype	98.0989	10	6	2
114	ΔribA2	D481 C7	No Antibody	-13.308	10	6	2
115	ΔribA2	D481 C7	anti-MR1	-13.308	10	6	2
116	ΔribA2	D481 C7	Isotype	-14.0684	10	6	2
117	ΔribA2::ribA2	D481 C7	No Antibody	160.837	10	6	2
118	ΔribA2::ribA2	D481 C7	anti-MR1	38.7833	10	6	2
119	ΔribA2::ribA2	D481 C7	Isotype	27.7567	10	6	2
120	ΔribC	D481 C7	No Antibody	306.084	10	6	2
121	ΔribC	D481 C7	anti-MR1	6.84411	10	6	2
122	ΔribC	D481 C7	Isotype	117.11	10	6	2
123	ΔribC::ribC	D481 C7	No Antibody	39.924	10	6	2
124	ΔribC::ribC	D481 C7	anti-MR1	-7.22433	10	6	2
125	ΔribC::ribC	D481 C7	Isotype	33.8403	10	6	2
126	ΔribH	D481 C7	No Antibody	241.065	10	6	2
127	ΔribH	D481 C7	anti-MR1	201.141	10	6	2
128	ΔribH	D481 C7	Isotype	315.97	10	6	2
129	ΔribH::ribH	D481 C7	No Antibody	258.555	10	6	2
130	ΔribH::ribH	D481 C7	anti-MR1	93.5361	10	6	2
131	ΔribH::ribH	D481 C7	Isotype	197.338	10	6	2
132	PHA	D481 C7	No Antibody	377.947	10	6	2
133	Wild Type +RF	D454 H1-2	No Antibody	100	10	7	2
134	Wild Type +RF	D454 H1-2	anti-MR1	101.111	10	7	2
135	Wild Type +RF	D454 H1-2	Isotype	94.8148	10	7	2
136	ΔribA2	D454 H1-2	No Antibody	24.321	10	7	2
137	ΔribA2	D454 H1-2	anti-MR1	26.2963	10	7	2
138	ΔribA2	D454 H1-2	Isotype	26.7901	10	7	2
139	ΔribA2::ribA2	D454 H1-2	No Antibody	92.3457	10	7	2
140	ΔribA2::ribA2	D454 H1-2	anti-MR1	109.136	10	7	2
141	ΔribA2::ribA2	D454 H1-2	Isotype	104.691	10	7	2
142	ΔribC	D454 H1-2	No Antibody	100.617	10	7	2
143	ΔribC	D454 H1-2	anti-MR1	102.716	10	7	2
144	ΔribC	D454 H1-2	Isotype	94.4444	10	7	2
145	ΔribC::ribC	D454 H1-2	No Antibody	30.2469	10	7	2
146	ΔribC::ribC	D454 H1-2	anti-MR1	35.679	10	7	2
147	ΔribC::ribC	D454 H1-2	Isotype	33.4568	10	7	2
148	ΔribH	D454 H1-2	No Antibody	24.9383	10	7	2
149	ΔribH	D454 H1-2	anti-MR1	38.642	10	7	2
150	ΔribH	D454 H1-2	Isotype	25.8025	10	7	2
151	ΔribH::ribH	D454 H1-2	No Antibody	81.358	10	7	2
152	ΔribH::ribH	D454 H1-2	anti-MR1	94.9383	10	7	2
153	ΔribH::ribH	D454 H1-2	Isotype	102.346	10	7	2
154	PHA	D454 H1-2	No Antibody	103.457	10	7	2
155	Wild Type +RF	D426 G11	No Antibody	100	10	8	3
156	Wild Type +RF	D426 G11	anti-MR1	25.602	10	8	3
157	Wild Type +RF	D426 G11	Isotype	71.8631	10	8	3
158	ΔribA2	D426 G11	No Antibody	3.16857	10	8	3
159	ΔribA2	D426 G11	anti-MR1	-5.57668	10	8	3
160	ΔribA2	D426 G11	Isotype	-3.92902	10	8	3
161	ΔribA2::ribA2	D426 G11	No Antibody	130.292	10	8	3
162	ΔribA2::ribA2	D426 G11	anti-MR1	56.2738	10	8	3
163	ΔribA2::ribA2	D426 G11	Isotype	98.6058	10	8	3
164	ΔribC	D426 G11	No Antibody	64.2586	10	8	3
165	ΔribC	D426 G11	anti-MR1	8.11153	10	8	3
166	ΔribC	D426 G11	Isotype	78.0735	10	8	3
167	ΔribC::ribC	D426 G11	No Antibody	45.1204	10	8	3
168	ΔribC::ribC	D426 G11	anti-MR1	2.28137	10	8	3
169	ΔribC::ribC	D426 G11	Isotype	24.9683	10	8	3
170	ΔribH	D426 G11	No Antibody	122.053	10	8	3
171	ΔribH	D426 G11	anti-MR1	82.6362	10	8	3
172	ΔribH	D426 G11	Isotype	69.0748	10	8	3
173	ΔribH::ribH	D426 G11	No Antibody	99.6198	10	8	3
174	ΔribH::ribH	D426 G11	anti-MR1	46.0076	10	8	3
175	ΔribH::ribH	D426 G11	Isotype	85.2978	10	8	3
176	PHA	D426 G11	No Antibody	137.769	10	8	3
177	Wild Type +RF	D481 C7	No Antibody	100	10	9	3
178	Wild Type +RF	D481 C7	anti-MR1	1.35659	10	9	3
179	Wild Type +RF	D481 C7	Isotype	49.6124	10	9	3
180	ΔribA2	D481 C7	No Antibody	-2.32558	10	9	3
181	ΔribA2	D481 C7	anti-MR1	-3.68217	10	9	3
182	ΔribA2	D481 C7	Isotype	-3.87597	10	9	3
183	ΔribA2::ribA2	D481 C7	No Antibody	105.233	10	9	3
184	ΔribA2::ribA2	D481 C7	anti-MR1	33.9147	10	9	3
185	ΔribA2::ribA2	D481 C7	Isotype	84.1085	10	9	3
186	ΔribC	D481 C7	No Antibody	100.969	10	9	3
187	ΔribC	D481 C7	anti-MR1	14.9225	10	9	3
188	ΔribC	D481 C7	Isotype	68.0233	10	9	3
189	ΔribC::ribC	D481 C7	No Antibody	18.9922	10	9	3
190	ΔribC::ribC	D481 C7	anti-MR1	-1.93798	10	9	3
191	ΔribC::ribC	D481 C7	Isotype	19.7674	10	9	3
192	ΔribH	D481 C7	No Antibody	101.55	10	9	3
193	ΔribH	D481 C7	anti-MR1	81.9767	10	9	3
194	ΔribH	D481 C7	Isotype	178.488	10	9	3
195	ΔribH::ribH	D481 C7	No Antibody	177.132	10	9	3
196	ΔribH::ribH	D481 C7	anti-MR1	73.4496	10	9	3
197	ΔribH::ribH	D481 C7	Isotype	161.628	10	9	3
198	PHA	D481 C7	No Antibody	171.512	10	9	3
199	Wild Type +RF	D481 F12	No Antibody	100	10	10	3
200	Wild Type +RF	D481 F12	anti-MR1	-3.40136	10	10	3
201	Wild Type +RF	D481 F12	Isotype	63.9456	10	10	3
202	ΔribA2	D481 F12	No Antibody	-4.7619	10	10	3
203	ΔribA2	D481 F12	anti-MR1	-12.2449	10	10	3
204	ΔribA2	D481 F12	Isotype	-0.680272	10	10	3
205	ΔribA2::ribA2	D481 F12	No Antibody	257.823	10	10	3
206	ΔribA2::ribA2	D481 F12	anti-MR1	-4.7619	10	10	3
207	ΔribA2::ribA2	D481 F12	Isotype	201.361	10	10	3
208	ΔribC	D481 F12	No Antibody	219.728	10	10	3
209	ΔribC	D481 F12	anti-MR1	12.2449	10	10	3
210	ΔribC	D481 F12	Isotype	149.66	10	10	3
211	ΔribC::ribC	D481 F12	No Antibody	76.1905	10	10	3
212	ΔribC::ribC	D481 F12	anti-MR1	-2.72109	10	10	3
213	ΔribC::ribC	D481 F12	Isotype	29.2517	10	10	3
214	ΔribH	D481 F12	No Antibody	277.551	10	10	3
215	ΔribH	D481 F12	anti-MR1	140.816	10	10	3
216	ΔribH	D481 F12	Isotype	378.231	10	10	3
217	ΔribH::ribH	D481 F12	No Antibody	272.789	10	10	3
218	ΔribH::ribH	D481 F12	anti-MR1	4.7619	10	10	3
219	ΔribH::ribH	D481 F12	Isotype	320.408	10	10	3
220	PHA	D481 F12	No Antibody	640.136	10	10	3
221	Wild Type +RF	D454 H1-2	No Antibody	100	10	11	3
222	Wild Type +RF	D454 H1-2	anti-MR1	92.734	10	11	3
223	Wild Type +RF	D454 H1-2	Isotype	106.897	10	11	3
224	ΔribA2	D454 H1-2	No Antibody	33.0049	10	11	3
225	ΔribA2	D454 H1-2	anti-MR1	28.8177	10	11	3
226	ΔribA2	D454 H1-2	Isotype	21.4286	10	11	3
227	ΔribA2::ribA2	D454 H1-2	No Antibody	95.936	10	11	3
228	ΔribA2::ribA2	D454 H1-2	anti-MR1	91.9951	10	11	3
229	ΔribA2::ribA2	D454 H1-2	Isotype	86.8227	10	11	3
230	ΔribC	D454 H1-2	No Antibody	102.463	10	11	3
231	ΔribC	D454 H1-2	anti-MR1	105.911	10	11	3
232	ΔribC	D454 H1-2	Isotype	100.985	10	11	3
233	ΔribC::ribC	D454 H1-2	No Antibody	34.8522	10	11	3
234	ΔribC::ribC	D454 H1-2	anti-MR1	43.3498	10	11	3
235	ΔribC::ribC	D454 H1-2	Isotype	39.1626	10	11	3
236	ΔribH	D454 H1-2	No Antibody	36.2069	10	11	3
237	ΔribH	D454 H1-2	anti-MR1	37.4384	10	11	3
238	ΔribH	D454 H1-2	Isotype	52.3399	10	11	3
239	ΔribH::ribH	D454 H1-2	No Antibody	102.463	10	11	3
240	ΔribH::ribH	D454 H1-2	anti-MR1	100.369	10	11	3
241	ΔribH::ribH	D454 H1-2	Isotype	111.33	10	11	3
242	PHA	D454 H1-2	No Antibody	132.266	10	11	3
243	Wild Type +RF	D481 F12	No Antibody	100	10	12	4
244	Wild Type +RF	D481 F12	anti-MR1	-9.79021	10	12	4
245	Wild Type +RF	D481 F12	Isotype	218.881	10	12	4
246	ΔribA2	D481 F12	No Antibody	-31.4685	10	12	4
247	ΔribA2	D481 F12	anti-MR1	-32.8671	10	12	4
248	ΔribA2	D481 F12	Isotype	-23.0769	10	12	4
249	ΔribA2::ribA2	D481 F12	No Antibody	243.357	10	12	4
250	ΔribA2::ribA2	D481 F12	anti-MR1	-13.2867	10	12	4
251	ΔribA2::ribA2	D481 F12	Isotype	204.895	10	12	4
252	ΔribC	D481 F12	No Antibody	111.189	10	12	4
253	ΔribC	D481 F12	anti-MR1	-20.2797	10	12	4
254	ΔribC	D481 F12	Isotype	120.28	10	12	4
255	ΔribC::ribC	D481 F12	No Antibody	106.294	10	12	4
256	ΔribC::ribC	D481 F12	anti-MR1	-16.7832	10	12	4
257	ΔribC::ribC	D481 F12	Isotype	116.783	10	12	4
258	ΔribH	D481 F12	No Antibody	513.986	10	12	4
259	ΔribH	D481 F12	anti-MR1	72.7273	10	12	4
260	ΔribH	D481 F12	Isotype	462.937	10	12	4
261	ΔribH::ribH	D481 F12	No Antibody	395.105	10	12	4
262	ΔribH::ribH	D481 F12	anti-MR1	-1.3986	10	12	4
263	ΔribH::ribH	D481 F12	Isotype	388.811	10	12	4
264	PHA	D481 F12	No Antibody	855.245	10	12	4
265	Wild Type +RF	D454 H1-2	No Antibody	100	10	13	4
266	Wild Type +RF	D454 H1-2	anti-MR1	96.6184	10	13	4
267	Wild Type +RF	D454 H1-2	Isotype	114.372	10	13	4
268	ΔribA2	D454 H1-2	No Antibody	36.8357	10	13	4
269	ΔribA2	D454 H1-2	anti-MR1	35.1449	10	13	4
270	ΔribA2	D454 H1-2	Isotype	48.7923	10	13	4
271	ΔribA2::ribA2	D454 H1-2	No Antibody	89.4928	10	13	4
272	ΔribA2::ribA2	D454 H1-2	anti-MR1	95.2899	10	13	4
273	ΔribA2::ribA2	D454 H1-2	Isotype	94.2029	10	13	4
274	ΔribC	D454 H1-2	No Antibody	96.1353	10	13	4
275	ΔribC	D454 H1-2	anti-MR1	99.3961	10	13	4
276	ΔribC	D454 H1-2	Isotype	102.899	10	13	4
277	ΔribC::ribC	D454 H1-2	No Antibody	64.6135	10	13	4
278	ΔribC::ribC	D454 H1-2	anti-MR1	71.4976	10	13	4
279	ΔribC::ribC	D454 H1-2	Isotype	76.087	10	13	4
280	ΔribH	D454 H1-2	No Antibody	49.0338	10	13	4
281	ΔribH	D454 H1-2	anti-MR1	50.3623	10	13	4
282	ΔribH	D454 H1-2	Isotype	58.0918	10	13	4
283	ΔribH::ribH	D454 H1-2	No Antibody	128.986	10	13	4
284	ΔribH::ribH	D454 H1-2	anti-MR1	119.565	10	13	4
285	ΔribH::ribH	D454 H1-2	Isotype	132.85	10	13	4
286	PHA	D454 H1-2	No Antibody	155.193	10	13	4

## Sheet: Percentage D454 H1-2 No Antibod
No	Strain/Sample	T Cell Clone	Treatment	Average	% H1-2 (No Antibody per Strain)	MOI	Plate	BR
1	Wild Type +RF	D426 G11	No Antibody	291	142.998	10	1	1
2	Wild Type +RF	D426 G11	anti-MR1	33.5	16.4619	10	1	1
3	Wild Type +RF	D426 G11	Isotype	280	137.592	10	1	1
4	ΔribA2	D426 G11	No Antibody	-35.5	-59.1667	10	1	1
5	ΔribA2	D426 G11	anti-MR1	-83.5	-139.167	10	1	1
6	ΔribA2	D426 G11	Isotype	-24.5	-40.8333	10	1	1
7	ΔribA2::ribA2	D426 G11	No Antibody	502.5	218.478	10	1	1
8	ΔribA2::ribA2	D426 G11	anti-MR1	380.5	165.435	10	1	1
9	ΔribA2::ribA2	D426 G11	Isotype	514.5	223.696	10	1	1
10	ΔribC	D426 G11	No Antibody	522.5	174.749	10	1	1
11	ΔribC	D426 G11	anti-MR1	248.5	83.1104	10	1	1
12	ΔribC	D426 G11	Isotype	572.5	191.472	10	1	1
13	ΔribC::ribC	D426 G11	No Antibody	255	303.571	10	1	1
14	ΔribC::ribC	D426 G11	anti-MR1	57.5	68.4524	10	1	1
15	ΔribC::ribC	D426 G11	Isotype	231	275	10	1	1
16	ΔribH	D426 G11	No Antibody	398	418.947	10	1	1
17	ΔribH	D426 G11	anti-MR1	376.5	396.316	10	1	1
18	ΔribH	D426 G11	Isotype	444	467.368	10	1	1
19	ΔribH::ribH	D426 G11	No Antibody	400.5	64.9635	10	1	1
20	ΔribH::ribH	D426 G11	anti-MR1	205	33.2522	10	1	1
21	ΔribH::ribH	D426 G11	Isotype	402	65.2068	10	1	1
23	Wild Type +RF	D481 C7	No Antibody	88	43.2432	10	2	1
24	Wild Type +RF	D481 C7	anti-MR1	33	16.2162	10	2	1
25	Wild Type +RF	D481 C7	Isotype	107.5	52.8256	10	2	1
26	ΔribA2	D481 C7	No Antibody	-5	-8.33333	10	2	1
27	ΔribA2	D481 C7	anti-MR1	-6.5	-10.8333	10	2	1
28	ΔribA2	D481 C7	Isotype	-4.5	-7.5	10	2	1
29	ΔribA2::ribA2	D481 C7	No Antibody	104	45.2174	10	2	1
30	ΔribA2::ribA2	D481 C7	anti-MR1	26.5	11.5217	10	2	1
31	ΔribA2::ribA2	D481 C7	Isotype	81	35.2174	10	2	1
32	ΔribC	D481 C7	No Antibody	69	23.0769	10	2	1
33	ΔribC	D481 C7	anti-MR1	16.5	5.51839	10	2	1
34	ΔribC	D481 C7	Isotype	71	23.7458	10	2	1
35	ΔribC::ribC	D481 C7	No Antibody	30	35.7143	10	2	1
36	ΔribC::ribC	D481 C7	anti-MR1	8	9.52381	10	2	1
37	ΔribC::ribC	D481 C7	Isotype	34	40.4762	10	2	1
38	ΔribH	D481 C7	No Antibody	71	74.7368	10	2	1
39	ΔribH	D481 C7	anti-MR1	42	44.2105	10	2	1
40	ΔribH	D481 C7	Isotype	67	70.5263	10	2	1
41	ΔribH::ribH	D481 C7	No Antibody	173	28.0616	10	2	1
42	ΔribH::ribH	D481 C7	anti-MR1	89	14.4363	10	2	1
43	ΔribH::ribH	D481 C7	Isotype	346	56.1233	10	2	1
45	Wild Type +RF	D481 F12	No Antibody	207	101.72	10	3	1
46	Wild Type +RF	D481 F12	anti-MR1	54.5	26.7813	10	3	1
47	Wild Type +RF	D481 F12	Isotype	184.5	90.6634	10	3	1
48	ΔribA2	D481 F12	No Antibody	-0.5	-0.833333	10	3	1
49	ΔribA2	D481 F12	anti-MR1	-3	-5	10	3	1
50	ΔribA2	D481 F12	Isotype	0.5	0.833333	10	3	1
51	ΔribA2::ribA2	D481 F12	No Antibody	310	134.783	10	3	1
52	ΔribA2::ribA2	D481 F12	anti-MR1	77.5	33.6957	10	3	1
53	ΔribA2::ribA2	D481 F12	Isotype	232	100.87	10	3	1
54	ΔribC	D481 F12	No Antibody	102	34.1137	10	3	1
55	ΔribC	D481 F12	anti-MR1	7	2.34114	10	3	1
56	ΔribC	D481 F12	Isotype	115	38.4615	10	3	1
57	ΔribC::ribC	D481 F12	No Antibody	28.5	33.9286	10	3	1
58	ΔribC::ribC	D481 F12	anti-MR1	8	9.52381	10	3	1
59	ΔribC::ribC	D481 F12	Isotype	55	65.4762	10	3	1
60	ΔribH	D481 F12	No Antibody	230.5	242.632	10	3	1
61	ΔribH	D481 F12	anti-MR1	120	126.316	10	3	1
62	ΔribH	D481 F12	Isotype	248.5	261.579	10	3	1
63	ΔribH::ribH	D481 F12	No Antibody	377	61.1517	10	3	1
64	ΔribH::ribH	D481 F12	anti-MR1	85	13.7875	10	3	1
65	ΔribH::ribH	D481 F12	Isotype	250.5	40.6326	10	3	1
67	Wild Type +RF	D426 G11	No Antibody	340	83.9506	10	5	2
68	Wild Type +RF	D426 G11	anti-MR1	62	15.3086	10	5	2
69	Wild Type +RF	D426 G11	Isotype	332.5	82.0988	10	5	2
70	ΔribA2	D426 G11	No Antibody	-6.5	-6.59898	10	5	2
71	ΔribA2	D426 G11	anti-MR1	-22.5	-22.8426	10	5	2
72	ΔribA2	D426 G11	Isotype	-8	-8.12183	10	5	2
73	ΔribA2::ribA2	D426 G11	No Antibody	336	89.8396	10	5	2
74	ΔribA2::ribA2	D426 G11	anti-MR1	132	35.2941	10	5	2
75	ΔribA2::ribA2	D426 G11	Isotype	313	83.6898	10	5	2
76	ΔribC	D426 G11	No Antibody	380	93.2515	10	5	2
77	ΔribC	D426 G11	anti-MR1	37.5	9.20245	10	5	2
78	ΔribC	D426 G11	Isotype	295	72.3926	10	5	2
79	ΔribC::ribC	D426 G11	No Antibody	171.5	140	10	5	2
80	ΔribC::ribC	D426 G11	anti-MR1	29.5	24.0816	10	5	2
81	ΔribC::ribC	D426 G11	Isotype	148.5	121.224	10	5	2
82	ΔribH	D426 G11	No Antibody	478.5	473.762	10	5	2
83	ΔribH	D426 G11	anti-MR1	289.5	286.634	10	5	2
84	ΔribH	D426 G11	Isotype	373.5	369.802	10	5	2
85	ΔribH::ribH	D426 G11	No Antibody	374	113.505	10	5	2
86	ΔribH::ribH	D426 G11	anti-MR1	133	40.3642	10	5	2
87	ΔribH::ribH	D426 G11	Isotype	345	104.704	10	5	2
89	Wild Type +RF	D481 C7	No Antibody	131.5	32.4691	10	6	2
90	Wild Type +RF	D481 C7	anti-MR1	-5.5	-1.35802	10	6	2
91	Wild Type +RF	D481 C7	Isotype	129	31.8519	10	6	2
92	ΔribA2	D481 C7	No Antibody	-17.5	-17.7665	10	6	2
93	ΔribA2	D481 C7	anti-MR1	-17.5	-17.7665	10	6	2
94	ΔribA2	D481 C7	Isotype	-18.5	-18.7817	10	6	2
95	ΔribA2::ribA2	D481 C7	No Antibody	211.5	56.5508	10	6	2
96	ΔribA2::ribA2	D481 C7	anti-MR1	51	13.6364	10	6	2
97	ΔribA2::ribA2	D481 C7	Isotype	36.5	9.75936	10	6	2
98	ΔribC	D481 C7	No Antibody	402.5	98.773	10	6	2
99	ΔribC	D481 C7	anti-MR1	9	2.20859	10	6	2
100	ΔribC	D481 C7	Isotype	154	37.7914	10	6	2
101	ΔribC::ribC	D481 C7	No Antibody	52.5	42.8571	10	6	2
102	ΔribC::ribC	D481 C7	anti-MR1	-9.5	-7.7551	10	6	2
103	ΔribC::ribC	D481 C7	Isotype	44.5	36.3265	10	6	2
104	ΔribH	D481 C7	No Antibody	317	313.861	10	6	2
105	ΔribH	D481 C7	anti-MR1	264.5	261.881	10	6	2
106	ΔribH	D481 C7	Isotype	415.5	411.386	10	6	2
107	ΔribH::ribH	D481 C7	No Antibody	340	103.187	10	6	2
108	ΔribH::ribH	D481 C7	anti-MR1	123	37.3293	10	6	2
109	ΔribH::ribH	D481 C7	Isotype	259.5	78.7557	10	6	2
111	Wild Type +RF	D426 G11	No Antibody	394.5	97.1675	10	8	3
112	Wild Type +RF	D426 G11	anti-MR1	101	24.8768	10	8	3
113	Wild Type +RF	D426 G11	Isotype	283.5	69.8276	10	8	3
114	ΔribA2	D426 G11	No Antibody	12.5	9.32836	10	8	3
115	ΔribA2	D426 G11	anti-MR1	-22	-16.4179	10	8	3
116	ΔribA2	D426 G11	Isotype	-15.5	-11.5672	10	8	3
117	ΔribA2::ribA2	D426 G11	No Antibody	514	131.964	10	8	3
118	ΔribA2::ribA2	D426 G11	anti-MR1	222	56.9961	10	8	3
119	ΔribA2::ribA2	D426 G11	Isotype	389	99.8716	10	8	3
120	ΔribC	D426 G11	No Antibody	253.5	60.9375	10	8	3
121	ΔribC	D426 G11	anti-MR1	32	7.69231	10	8	3
122	ΔribC	D426 G11	Isotype	308	74.0385	10	8	3
123	ΔribC::ribC	D426 G11	No Antibody	178	125.795	10	8	3
124	ΔribC::ribC	D426 G11	anti-MR1	9	6.36042	10	8	3
125	ΔribC::ribC	D426 G11	Isotype	98.5	69.6113	10	8	3
126	ΔribH	D426 G11	No Antibody	481.5	327.551	10	8	3
127	ΔribH	D426 G11	anti-MR1	326	221.769	10	8	3
128	ΔribH	D426 G11	Isotype	272.5	185.374	10	8	3
129	ΔribH::ribH	D426 G11	No Antibody	393	94.4712	10	8	3
130	ΔribH::ribH	D426 G11	anti-MR1	181.5	43.6298	10	8	3
131	ΔribH::ribH	D426 G11	Isotype	336.5	80.8894	10	8	3
133	Wild Type +RF	D481 C7	No Antibody	258	63.5468	10	9	3
134	Wild Type +RF	D481 C7	anti-MR1	3.5	0.862069	10	9	3
135	Wild Type +RF	D481 C7	Isotype	128	31.5271	10	9	3
136	ΔribA2	D481 C7	No Antibody	-6	-4.47761	10	9	3
137	ΔribA2	D481 C7	anti-MR1	-9.5	-7.08955	10	9	3
138	ΔribA2	D481 C7	Isotype	-10	-7.46269	10	9	3
139	ΔribA2::ribA2	D481 C7	No Antibody	271.5	69.7047	10	9	3
140	ΔribA2::ribA2	D481 C7	anti-MR1	87.5	22.4647	10	9	3
141	ΔribA2::ribA2	D481 C7	Isotype	217	55.7125	10	9	3
142	ΔribC	D481 C7	No Antibody	260.5	62.6202	10	9	3
143	ΔribC	D481 C7	anti-MR1	38.5	9.25481	10	9	3
144	ΔribC	D481 C7	Isotype	175.5	42.1875	10	9	3
145	ΔribC::ribC	D481 C7	No Antibody	49	34.629	10	9	3
146	ΔribC::ribC	D481 C7	anti-MR1	-5	-3.53357	10	9	3
147	ΔribC::ribC	D481 C7	Isotype	51	36.0424	10	9	3
148	ΔribH	D481 C7	No Antibody	262	178.231	10	9	3
149	ΔribH	D481 C7	anti-MR1	211.5	143.878	10	9	3
150	ΔribH	D481 C7	Isotype	460.5	313.265	10	9	3
151	ΔribH::ribH	D481 C7	No Antibody	457	109.856	10	9	3
152	ΔribH::ribH	D481 C7	anti-MR1	189.5	45.5529	10	9	3
153	ΔribH::ribH	D481 C7	Isotype	417	100.24	10	9	3
155	Wild Type +RF	D481 F12	No Antibody	73.5	18.1034	10	10	3
156	Wild Type +RF	D481 F12	anti-MR1	-2.5	-0.615764	10	10	3
157	Wild Type +RF	D481 F12	Isotype	47	11.5764	10	10	3
158	ΔribA2	D481 F12	No Antibody	-3.5	-2.61194	10	10	3
159	ΔribA2	D481 F12	anti-MR1	-9	-6.71642	10	10	3
160	ΔribA2	D481 F12	Isotype	-0.5	-0.373134	10	10	3
161	ΔribA2::ribA2	D481 F12	No Antibody	189.5	48.6521	10	10	3
162	ΔribA2::ribA2	D481 F12	anti-MR1	-3.5	-0.898588	10	10	3
163	ΔribA2::ribA2	D481 F12	Isotype	148	37.9974	10	10	3
164	ΔribC	D481 F12	No Antibody	161.5	38.8221	10	10	3
165	ΔribC	D481 F12	anti-MR1	9	2.16346	10	10	3
166	ΔribC	D481 F12	Isotype	110	26.4423	10	10	3
167	ΔribC::ribC	D481 F12	No Antibody	56	39.576	10	10	3
168	ΔribC::ribC	D481 F12	anti-MR1	-2	-1.41343	10	10	3
169	ΔribC::ribC	D481 F12	Isotype	21.5	15.1943	10	10	3
170	ΔribH	D481 F12	No Antibody	204	138.776	10	10	3
171	ΔribH	D481 F12	anti-MR1	103.5	70.4082	10	10	3
172	ΔribH	D481 F12	Isotype	278	189.116	10	10	3
173	ΔribH::ribH	D481 F12	No Antibody	200.5	48.1971	10	10	3
174	ΔribH::ribH	D481 F12	anti-MR1	3.5	0.841346	10	10	3
175	ΔribH::ribH	D481 F12	Isotype	235.5	56.6106	10	10	3
177	Wild Type +RF	D481 F12	No Antibody	71.5	17.2705	10	12	4
178	Wild Type +RF	D481 F12	anti-MR1	-7	-1.69082	10	12	4
179	Wild Type +RF	D481 F12	Isotype	156.5	37.8019	10	12	4
180	ΔribA2	D481 F12	No Antibody	-22.5	-14.7541	10	12	4
181	ΔribA2	D481 F12	anti-MR1	-23.5	-15.4098	10	12	4
182	ΔribA2	D481 F12	Isotype	-16.5	-10.8197	10	12	4
183	ΔribA2::ribA2	D481 F12	No Antibody	174	46.9636	10	12	4
184	ΔribA2::ribA2	D481 F12	anti-MR1	-9.5	-2.5641	10	12	4
185	ΔribA2::ribA2	D481 F12	Isotype	146.5	39.5412	10	12	4
186	ΔribC	D481 F12	No Antibody	79.5	19.9749	10	12	4
187	ΔribC	D481 F12	anti-MR1	-14.5	-3.64322	10	12	4
188	ΔribC	D481 F12	Isotype	86	21.608	10	12	4
189	ΔribC::ribC	D481 F12	No Antibody	76	28.4112	10	12	4
190	ΔribC::ribC	D481 F12	anti-MR1	-12	-4.48598	10	12	4
191	ΔribC::ribC	D481 F12	Isotype	83.5	31.215	10	12	4
192	ΔribH	D481 F12	No Antibody	367.5	181.034	10	12	4
193	ΔribH	D481 F12	anti-MR1	52	25.6158	10	12	4
194	ΔribH	D481 F12	Isotype	331	163.054	10	12	4
195	ΔribH::ribH	D481 F12	No Antibody	282.5	52.9026	10	12	4
196	ΔribH::ribH	D481 F12	anti-MR1	-1	-0.187266	10	12	4
197	ΔribH::ribH	D481 F12	Isotype	278	52.0599	10	12	4
